# Supplementary material for: Revealing the three-dimensional arrangement of polar topology in nanoparticles
Source: Nat Commun. 2024 May 8;15:3887. doi: 10.1038/s41467-024-48082-x (PMC11078976; doi:10.1038/s41467-024-48082-x)
Supplement: Supplementary file 4 — Supplementary Data 1 [file 41467_2024_48082_MOESM4_ESM.zip]

Archive with 3 entries (2 files):
- Supplementary Data 1/
- Supplementary Data 1/README.txt
- Supplementary Data 1/Supplementary Data 1.xlsx
