# Supplementary material for: Revealing the three-dimensional arrangement of polar topology in nanoparticles
Source: Nat Commun. 2024 May 8;15:3887. doi: 10.1038/s41467-024-48082-x (PMC11078976; doi:10.1038/s41467-024-48082-x)
Supplement: Supplementary file 4 — Supplementary Data 1 [file 41467_2024_48082_MOESM4_ESM.zip › Supplementary Data 1/README.txt]

Supplemenatry Data Description

This folder contains the raw data in graphs/histograms within the Figures.

File name : Supplementary Data.xlsx

Supplementary Fig. 1e 
	B : x data (Distance starting from the left region within the green box [unit : nm])
	C : y data (Intensity of the ADF-STEM line scan profile)

Supplementary Fig. 1f
	B : x data (Distance starting from the left region within the green box [unit : nm])
	C : y data1 (The atomic fraction of Ba)
	D : y data2 (The atomic fraction of Ti)

Supplementary Fig. 1g
	B : x data (2theta [degrees])
	C : y data (Intensity)

Supplementary Fig. 7a
	B : Raw datas for the magnitude of the kernel-averaged local Ti atomic displacement vector
	C : x data from histogram (Histogram x value representing the magnitude of the kernel-averaged local Ti atomic displacement vector [pm])
	D : y data from histogram (Histogram y value)
	E : x data of a generalized extreme value (GEV) distribution fitted to raw datas
	F : y data of a generalized extreme value (GEV) distribution fitted to raw datas

Supplementary Fig. 7b
	B : Raw datas for the magnitude of the kernel-averaged local Ti atomic displacement vector
	C : x data from histogram (Histogram x value representing the magnitude of the kernel-averaged local Ti atomic displacement vector [pm])
	D : y data from histogram (Histogram y value)
	E : x data of a generalized extreme value (GEV) distribution fitted to raw datas
	F : y data of a generalized extreme value (GEV) distribution fitted to raw datas
	
Supplementary Fig. 9a
	B : Raw datas for the absolute value of the local toroidal moment
	C : Histogram x value
	D : Histogram y value

Supplementary Fig. 9b
	B : Raw datas for the absolute value of the local toroidal moment
	C : Histogram x value
	D : Histogram y value

Supplementary Fig. 9c
	B : Raw datas for the vector components of the local toroidal moment along the direction of averaged toroidal moment
	C : Histogram x value
	D : Histogram y value

Supplementary Fig. 9d
	B : Raw datas for the vector components of the local toroidal moment along the direction of averaged toroidal moment
	C : Histogram x value
	D : Histogram y value

Supplementary Fig. 9e
	B : Raw datas for histograms of the vector components of the local toroidal moment along the direction of averaged toroidal moment for all atoms
	C : Histogram x value for all atoms
	D : Histogram y value for all atoms
	E : Raw datas for histograms of the vector components of the local toroidal moment along the direction of averaged toroidal moment for surface atoms
	F : Histogram x value for surface atoms
	G : Histogram y value for surface atoms
	H : Raw datas for histograms of the vector components of the local toroidal moment along the direction of averaged toroidal moment for core atoms
	I  :  Histogram x value for core atoms
	J : Histogram y value for core atoms

Supplementary Fig. 9f
	B : Raw datas for histograms of the vector components of the local toroidal moment along the direction of averaged toroidal moment for all atoms
	C : Histogram x value for all atoms
	D : Histogram y value for all atoms
	E : Raw datas for histograms of the vector components of the local toroidal moment along the direction of averaged toroidal moment for surface atoms
	F : Histogram x value for surface atoms
	G : Histogram y value for surface atoms
	H : Raw datas for histograms of the vector components of the local toroidal moment along the direction of averaged toroidal moment for core atoms
	I : Histogram x value for core atoms
	J : Histogram y value for core atoms

Supplementary Fig. 11a
	B : Raw datas for histograms of the individual kernel-averaged c/a ratios for Particle 1
	C : Histogram x value
	D : Histogram y value

Supplementary Fig. 11b
	B : Raw datas for histograms of the individual kernel-averaged c/a ratios for Particle 1
	C : Histogram x value
	D : Histogram y value
