# Supplementary material for: Revealing the three-dimensional arrangement of polar topology in nanoparticles
Source: Nat Commun. 2024 May 8;15:3887. doi: 10.1038/s41467-024-48082-x (PMC11078976; doi:10.1038/s41467-024-48082-x)
Supplement: Supplementary file 4 — Supplementary Data 1 [file 41467_2024_48082_MOESM4_ESM.zip › Supplementary Data 1/Supplementary Data 1.xlsx]

## Sheet: Sup Fig. 1e
Supplementary Fig.1e	0	15546.5
	0.0366479	18610.3
	0.0732959	21238
	0.109944	22330
	0.146592	20302.5
	0.18324	17092.5
	0.219888	15556.7
	0.256536	14316.3
	0.293183	13443.8
	0.329831	13783.5
	0.366479	14877.8
	0.403127	14933.5
	0.439775	13792.7
	0.476423	12840.8
	0.513071	12958.4
	0.549719	14062.1
	0.586367	16773.1
	0.623015	20744.4
	0.659663	21819.5
	0.696311	22917.4
	0.732959	20105.9
	0.769606	16761.3
	0.806254	14283.8
	0.842902	13182.2
	0.87955	13987.5
	0.916198	15082.2
	0.952846	15579.7
	0.989494	15192.7
	1.02614	13802.1
	1.06279	12542.5
	1.09944	12676
	1.13609	14519.6
	1.17273	17139.9
	1.20938	21985.7
	1.24603	23799.1
	1.28268	22454.9
	1.31933	19461.3
	1.35597	16039.3
	1.39262	14023.3
	1.42927	13204.2
	1.46592	14117.1
	1.50256	15402.6
	1.53921	15648.8
	1.57586	14623.1
	1.61251	13487.7
	1.64916	13310.5
	1.6858	13772.1
	1.72245	15182.8
	1.7591	19570.1
	1.79575	22794.8
	1.8324	24267.5
	1.86904	21633.9
	1.90569	19027.7
	1.94234	16158.9
	1.97899	13783
	2.01564	13425.3
	2.05228	14574.4
	2.08893	14711.6
	2.12558	15195.3
	2.16223	14684.6
	2.19888	13197.2
	2.23552	13083.3
	2.27217	14676.4
	2.30882	17653.5
	2.34547	21981.8
	2.38212	24100.4
	2.41876	23031.8
	2.45541	20625.2
	2.49206	17548.9
	2.52871	15128.4
	2.56535	13869.7
	2.602	14586
	2.63865	15353.5
	2.6753	15617.6
	2.71195	15516.7
	2.74859	14565.7
	2.78524	13946.7
	2.82189	13887.4
	2.85854	14557.2
	2.89519	16288.1
	2.93183	20869.9
	2.96848	23227.9
	3.00513	22671.4
	3.04178	20385.6
	3.07843	16843.9
	3.11507	14051.4
	3.15172	12732.7
	3.18837	12880.5
	3.22502	13749
	3.26167	14855.9
	3.29831	14132.9
	3.33496	13181.9
	3.37161	12860.1
	3.40826	12866
	3.4449	14274.6
	3.48155	17103.8
	3.5182	19907
	3.55485	20807.2
	3.5915	20654.2
	3.62814	17835.2
	3.66479	14991.7
	3.70144	13315.4
	3.73809	12964.9
	3.77474	13704.6
	3.81139	14455.5
	3.84803	14498.1
	3.88468	14298.9
	3.92133	13246
	3.95798	12577.7
	3.99462	12653.3
	4.03127	14809.5
	4.06792	17706.4
	4.10457	20503.4
	4.14122	21629.6
	4.17786	20713.5
	4.21451	17710.1
	4.25116	15377.4
	4.28781	14079.3
	4.32446	13683.9
	4.3611	14132.6
	4.39775	15287.2
	4.4344	15454.7
	4.47105	15190.7
	4.5077	13619.1
	4.54434	13206.8
	4.58099	13721.4
	4.61764	15945
	4.65429	18927.4
	4.69093	21206
	4.72758	22303.4
	4.76423	20622.7
	4.80088	16751.2
	4.83753	14387.5
	4.87418	13405.9
	4.91082	13529.6
	4.94747	14536.9
	4.98412	16110.6
	5.02077	16192.7
	5.05741	14792.6
	5.09406	13581.2
	5.13071	13583.3
	5.16736	14747
	5.20401	17369.1
	5.24065	20228.5
	5.2773	23074.3
	5.31395	24441.6
	5.3506	21484.1
	5.38725	17307
	5.42389	15059.2
	5.46054	13937.8
	5.49719	14270.2
	5.53384	15471.2
	5.57048	16687.8
	5.60713	16640.5
	5.64378	14488.2
	5.68043	14108.2
	5.71708	14052.7
	5.75373	15154.1
	5.79037	18767.8
	5.82702	21607.9
	5.86367	23197.1
	5.90032	22954.3
	5.93696	19954.8
	5.97361	16054.6
	6.01026	14413.5
	6.04691	13808.5
	6.08356	14417.6
	6.1202	15315.4
	6.15685	16129.6
	6.1935	15586.2
	6.23015	13979.6
	6.2668	13126.4
	6.30344	13098.6
	6.34009	15763.3
	6.37674	18833.6
	6.41339	21974.6
	6.45004	23232.8
	6.48668	21486.6
	6.52333	17088.9
	6.55998	14210
	6.59663	13866.5
	6.63328	13523.3
	6.66992	14956.2
	6.70657	15568.7
	6.74322	15439.2
	6.77987	14961.1
	6.81651	14161.2
	6.85316	13835.3
	6.88981	15009.6
	6.92646	17751.2
	6.96311	20391.2
	6.99975	23059.6
	7.0364	23836.6
	7.07305	20390.4
	7.1097	17165.1
	7.14635	14543.2
	7.18299	14305.1
	7.21964	14259.8
	7.25629	15017.4
	7.29294	15902.3
	7.32959	15889.4
	7.36623	14963
	7.40288	13854.4
	7.43953	14185.2
	7.47618	16053.5
	7.51283	17817.5
	7.54947	21724
	7.58612	23569.8
	7.62277	22765.1
	7.65942	19558
	7.69606	16620.7
	7.73271	14368.5
	7.76936	14346.1
	7.80601	14650.9
	7.84266	15761.6
	7.8793	15718.8
	7.91595	15646.1
	7.9526	14590.4
	7.98925	14009.2
	8.0259	14217.8
	8.06254	16351.5
	8.09919	18564.2
	8.13584	22164.1
	8.17249	23356.5
	8.20914	21663.5
	8.24578	18358.5
	8.28243	15874.8
	8.31908	14077
	8.35573	13938
	8.39238	15004.8
	8.42902	15793.1
	8.46567	15163.7
	8.50232	14743.6
	8.53897	13999.8
	8.57562	13727.7
	8.61226	14168.4
	8.64891	16973.6
	8.68556	20223.9
	8.72221	22664.3
	8.75886	23156.5
	8.7955	20659.9
	8.83215	17220
	8.8688	14989.1
	8.90545	14105.5
	8.9421	13847.7
	8.97874	14399.9
	9.01539	14928.8
	9.05204	14927.5
	9.08869	14452
	9.12533	13288.6
	9.16198	12857.3
	9.19863	13724
	9.23528	16510.1
	9.27193	19996
	9.30857	23169.9
	9.34522	22703.8
	9.38187	19155.6
	9.41852	16163.1
	9.45517	13839.5
	9.49181	13007.2
	9.52846	13604.9
	9.56511	14380.6
	9.60176	14719.7
	9.63841	14582.8
	9.67505	13535.2
	9.7117	13108
	9.74835	13130.5
	9.785	15035.5
	9.82165	18643.4
	9.85829	21843.9
	9.89494	23659.5
	9.93159	22324.5
	9.96824	18040.5
	10.0049	14988.4
	10.0415	12990.4
	10.0782	12276.3
	10.1148	12939.2
	10.1515	14484.4
	10.1881	15327.5
	10.2248	14720.5
	10.2614	13392.6
	10.2981	13048.9
	10.3347	13888.8
	10.3714	16325.6
	10.408	19791.7
	10.4447	21750.6
	10.4813	22799.4
	10.518	21566.4
	10.5546	17965.2
	10.5913	14644.5
	10.6279	13286.4
	10.6646	13278.4
	10.7012	14343.7
	10.7378	14831.5
	10.7745	15040.6
	10.8111	14405.3
	10.8478	13544
	10.8844	12841.1
	10.9211	13868.3
	10.9577	17091
	10.9944	20534.3
	11.031	22362.8
	11.0677	22053.5
	11.1043	20118.7
	11.141	16146.7
	11.1776	13492.9
	11.2143	12809.9
	11.2509	13429.9
	11.2876	14224.5
	11.3242	14898.7
	11.3609	14855.4
	11.3975	13774
	11.4342	13007.1
	11.4708	13114.3
	11.5075	14953.2
	11.5441	17878.4
	11.5808	21110.9
	11.6174	22232.4
	11.654	20829.8
	11.6907	17194.3
	11.7273	14490.6
	11.764	12534.8
	11.8006	12894
	11.8373	13495.5
	11.8739	14485.1
	11.9106	14605.4
	11.9472	14483.2
	11.9839	12960.8
	12.0205	12413.4
	12.0572	12707
	12.0938	15335.9
	12.1305	18551.7
	12.1671	21224.6
	12.2038	21501.2
	12.2404	19501.4
	12.2771	16161.2
	12.3137	13493.4
	12.3504	12297.9
	12.387	12591.7
	12.4237	13924.8
	12.4603	14639.7
	12.4969	14546
	12.5336	13239.3
	12.5702	12422.2
	12.6069	11858.7
	12.6435	13340.3
	12.6802	17349
	12.7168	19797.7
	12.7535	22520.8
	12.7901	22080.1
	12.8268	19023.5
	12.8634	15123.5
	12.9001	12745.3
	12.9367	11914.5
	12.9734	12535.4
	13.01	13689.3
	13.0467	14385.1
	13.0833	14584.1
	13.12	12862.1
	13.1566	11533.1
	13.1933	11885.1
	13.2299	14347.9
	13.2666	18133.5
	13.3032	20920.6
	13.3399	23477.3
	13.3765	21472.3
	13.4131	17547.4
	13.4498	14672

## Sheet: Sup Fig. 1f
Supplementary Fig.1f	0	0.544737	0.455263
	0.0366479	0.499076	0.500924
	0.0732959	0.441745	0.558255
	0.109944	0.393581	0.606419
	0.146592	0.374336	0.625664
	0.18324	0.394094	0.605906
	0.219888	0.446333	0.553667
	0.256536	0.503051	0.496949
	0.293183	0.533833	0.466168
	0.329831	0.539501	0.460499
	0.366479	0.545304	0.454697
	0.403127	0.565704	0.434296
	0.439775	0.594734	0.405266
	0.476423	0.616709	0.383291
	0.513071	0.623908	0.376092
	0.549719	0.624123	0.375877
	0.586367	0.628903	0.371097
	0.623015	0.639939	0.360061
	0.659663	0.649087	0.350913
	0.696311	0.648459	0.35154
	0.732959	0.639352	0.360648
	0.769606	0.626388	0.373612
	0.806254	0.608136	0.391864
	0.842902	0.573629	0.42637
	0.87955	0.507159	0.492841
	0.916198	0.416283	0.583717
	0.952846	0.347293	0.652707
	0.989494	0.332352	0.667647
	1.02614	0.363732	0.636268
	1.06279	0.426602	0.573398
	1.09944	0.508997	0.491003
	1.13609	0.590542	0.409458
	1.17273	0.637607	0.362393
	1.20938	0.634988	0.365012
	1.24603	0.604317	0.395683
	1.28268	0.57251	0.42749
	1.31933	0.553504	0.446496
	1.35597	0.550107	0.449893
	1.39262	0.554282	0.445718
	1.42927	0.547855	0.452145
	1.46592	0.515566	0.484434
	1.50256	0.471233	0.528767
	1.53921	0.445168	0.554832
	1.57586	0.452995	0.547005
	1.61251	0.489581	0.510419
	1.64916	0.538836	0.461164
	1.6858	0.591128	0.408872
	1.72245	0.645723	0.354277
	1.7591	0.696293	0.303707
	1.79575	0.728452	0.271548
	1.8324	0.735217	0.264782
	1.86904	0.722918	0.277082
	1.90569	0.702059	0.297941
	1.94234	0.676148	0.323852
	1.97899	0.635674	0.364326
	2.01564	0.568245	0.431755
	2.05228	0.47931	0.52069
	2.08893	0.391383	0.608617
	2.12558	0.323443	0.676557
	2.16223	0.286923	0.713078
	2.19888	0.299998	0.700002
	2.23552	0.392212	0.607788
	2.27217	0.551249	0.448751
	2.30882	0.678085	0.321915
	2.34547	0.731592	0.268408
	2.38212	0.733165	0.266835
	2.41876	0.707407	0.292593
	2.45541	0.670658	0.329342
	2.49206	0.633948	0.366052
	2.52871	0.602568	0.397432
	2.56535	0.574139	0.425861
	2.602	0.545735	0.454265
	2.63865	0.520174	0.479826
	2.6753	0.507417	0.492583
	2.71195	0.511503	0.488497
	2.74859	0.53151	0.46849
	2.78524	0.565745	0.434255
	2.82189	0.609556	0.390444
	2.85854	0.650592	0.349408
	2.89519	0.670258	0.329742
	2.93183	0.659909	0.340091
	2.96848	0.628231	0.371769
	3.00513	0.589496	0.410504
	3.04178	0.551781	0.448219
	3.07843	0.513954	0.486046
	3.11507	0.470984	0.529016
	3.15172	0.421343	0.578657
	3.18837	0.36909	0.63091
	3.22502	0.320104	0.679896
	3.26167	0.279269	0.720731
	3.29831	0.252557	0.747443
	3.33496	0.247313	0.752687
	3.37161	0.271588	0.728412
	3.40826	0.336621	0.663379
	3.4449	0.452445	0.547555
	3.48155	0.598435	0.401565
	3.5182	0.705291	0.294709
	3.55485	0.726276	0.273724
	3.5915	0.682443	0.317557
	3.62814	0.609731	0.390269
	3.66479	0.533018	0.466982
	3.70144	0.469538	0.530462
	3.73809	0.427661	0.572339
	3.77474	0.402472	0.597528
	3.81139	0.380602	0.619398
	3.84803	0.354162	0.645838
	3.88468	0.335351	0.664649
	3.92133	0.347919	0.652081
	3.95798	0.407154	0.592846
	3.99462	0.493209	0.506791
	4.03127	0.574964	0.425036
	4.06792	0.640743	0.359257
	4.10457	0.695696	0.304304
	4.14122	0.748431	0.251569
	4.17786	0.800292	0.199708
	4.21451	0.841218	0.158782
	4.25116	0.84786	0.15214
	4.28781	0.805782	0.194217
	4.32446	0.741977	0.258023
	4.3611	0.68484	0.31516
	4.39775	0.640907	0.359093
	4.4344	0.607151	0.392848
	4.47105	0.578332	0.421668
	4.5077	0.552281	0.447719
	4.54434	0.545227	0.454773
	4.58099	0.56852	0.43148
	4.61764	0.612111	0.387889
	4.65429	0.661613	0.338387
	4.69093	0.706355	0.293645
	4.72758	0.738805	0.261195
	4.76423	0.753559	0.246442
	4.80088	0.746315	0.253685
	4.83753	0.713006	0.286994
	4.87418	0.670026	0.329974
	4.91082	0.640302	0.359698
	4.94747	0.628861	0.371139
	4.98412	0.623885	0.376115
	5.02077	0.617641	0.38236
	5.05741	0.612038	0.387962
	5.09406	0.611898	0.388103
	5.13071	0.614591	0.385409
	5.16736	0.61098	0.38902
	5.20401	0.601942	0.398058
	5.24065	0.601718	0.398282
	5.2773	0.617751	0.382249
	5.31395	0.645792	0.354208
	5.3506	0.674306	0.325694
	5.38725	0.685023	0.314977
	5.42389	0.662277	0.337723
	5.46054	0.61701	0.38299
	5.49719	0.579312	0.420688
	5.53384	0.566304	0.433696
	5.57048	0.578164	0.421836
	5.60713	0.606682	0.393318
	5.64378	0.643364	0.356636
	5.68043	0.681605	0.318396
	5.71708	0.710399	0.289601
	5.75373	0.715488	0.284512
	5.79037	0.700036	0.299964
	5.82702	0.683221	0.316779
	5.86367	0.675703	0.324297
	5.90032	0.67921	0.32079
	5.93696	0.692823	0.307177
	5.97361	0.71492	0.28508
	6.01026	0.743849	0.256151
	6.04691	0.776083	0.223917
	6.08356	0.801348	0.198652
	6.1202	0.805019	0.194981
	6.15685	0.789902	0.210098
	6.1935	0.767664	0.232337
	6.23015	0.744977	0.255023
	6.2668	0.722148	0.277851
	6.30344	0.700079	0.299921
	6.34009	0.688093	0.311907
	6.37674	0.699741	0.300259
	6.41339	0.728542	0.271458
	6.45004	0.748356	0.251644
	6.48668	0.745047	0.254953
	6.52333	0.712479	0.287521
	6.55998	0.643305	0.356695
	6.59663	0.534856	0.465144
	6.63328	0.414906	0.585094
	6.66992	0.328095	0.671904
	6.70657	0.287358	0.712642
	6.74322	0.281666	0.718334
	6.77987	0.302221	0.697779
	6.81651	0.358439	0.641561
	6.85316	0.464869	0.535131
	6.88981	0.59551	0.40449
	6.92646	0.700724	0.299276
	6.96311	0.759214	0.240786
	6.99975	0.778868	0.221132
	7.0364	0.775718	0.224282
	7.07305	0.759905	0.240095
	7.1097	0.733145	0.266855
	7.14635	0.690048	0.309952
	7.18299	0.629862	0.370138
	7.21964	0.562788	0.437212
	7.25629	0.501627	0.498373
	7.29294	0.451883	0.548117
	7.32959	0.41396	0.58604
	7.36623	0.392028	0.607972
	7.40288	0.394421	0.605579
	7.43953	0.421537	0.578463
	7.47618	0.465975	0.534026
	7.51283	0.517226	0.482774
	7.54947	0.564218	0.435782
	7.58612	0.598837	0.401163
	7.62277	0.619366	0.380634
	7.65942	0.626516	0.373484
	7.69606	0.617009	0.382991
	7.73271	0.584358	0.415642
	7.76936	0.536827	0.463173
	7.80601	0.50035	0.49965
	7.84266	0.488373	0.511627
	7.8793	0.48783	0.51217
	7.91595	0.48378	0.51622
	7.9526	0.475801	0.524199
	7.98925	0.474346	0.525655
	8.0259	0.488634	0.511366
	8.06254	0.517219	0.482781
	8.09919	0.553554	0.446446
	8.13584	0.592402	0.407598
	8.17249	0.626953	0.373047
	8.20914	0.648974	0.351026
	8.24578	0.652795	0.347205
	8.28243	0.639173	0.360827
	8.31908	0.61212	0.38788
	8.35573	0.567749	0.432251
	8.39238	0.506935	0.493065
	8.42902	0.45515	0.54485
	8.46567	0.436623	0.563377
	8.50232	0.448871	0.551129
	8.53897	0.477699	0.522301
	8.57562	0.511813	0.488187
	8.61226	0.549284	0.450716
	8.64891	0.594658	0.405342
	8.68556	0.641787	0.358213
	8.72221	0.675367	0.324633
	8.75886	0.69171	0.30829
	8.7955	0.697862	0.302138
	8.83215	0.70046	0.29954
	8.8688	0.69433	0.305671
	8.90545	0.663588	0.336412
	8.9421	0.601386	0.398614
	8.97874	0.52319	0.47681
	9.01539	0.458166	0.541834
	9.05204	0.437542	0.562458
	9.08869	0.476711	0.523289
	9.12533	0.554919	0.445081
	9.16198	0.633593	0.366407
	9.19863	0.692734	0.307266
	9.23528	0.727165	0.272835
	9.27193	0.732765	0.267235
	9.30857	0.714602	0.285398
	9.34522	0.694696	0.305304
	9.38187	0.691492	0.308508
	9.41852	0.703067	0.296934
	9.45517	0.712867	0.287133
	9.49181	0.705405	0.294595
	9.52846	0.674143	0.325857
	9.56511	0.620644	0.379356
	9.60176	0.552414	0.447586
	9.63841	0.481505	0.518495
	9.67505	0.426731	0.573269
	9.7117	0.417945	0.582055
	9.74835	0.495496	0.504504
	9.785	0.636743	0.363257
	9.82165	0.753744	0.246256
	9.85829	0.822461	0.177539
	9.89494	0.85739	0.14261
	9.93159	0.866181	0.133819
	9.96824	0.844248	0.155752
	10.0049	0.795901	0.204099
	10.0415	0.729682	0.270318
	10.0782	0.662672	0.337328
	10.1148	0.600639	0.399361
	10.1515	0.539721	0.460279
	10.1881	0.484684	0.515316
	10.2248	0.448467	0.551533
	10.2614	0.441959	0.558041
	10.2981	0.468348	0.531652
	10.3347	0.522379	0.477621
	10.3714	0.590697	0.409303
	10.408	0.641385	0.358615
	10.4447	0.656435	0.343565
	10.4813	0.644625	0.355375
	10.518	0.62134	0.37866
	10.5546	0.602172	0.397828
	10.5913	0.602002	0.397998
	10.6279	0.622854	0.377146
	10.6646	0.638166	0.361834
	10.7012	0.614468	0.385532
	10.7378	0.559101	0.440899
	10.7745	0.499906	0.500094
	10.8111	0.449813	0.550187
	10.8478	0.406575	0.593425
	10.8844	0.368601	0.631399
	10.9211	0.351888	0.648112
	10.9577	0.371996	0.628004
	10.9944	0.423139	0.576861
	11.031	0.488785	0.511215
	11.0677	0.55421	0.44579
	11.1043	0.605998	0.394002
	11.141	0.630775	0.369225
	11.1776	0.618255	0.381745
	11.2143	0.567877	0.432123
	11.2509	0.500704	0.499296
	11.2876	0.445362	0.554638
	11.3242	0.418149	0.581851
	11.3609	0.417113	0.582887
	11.3975	0.437028	0.562972
	11.4342	0.477529	0.522471
	11.4708	0.541284	0.458716
	11.5075	0.626358	0.373642
	11.5441	0.721533	0.278467
	11.5808	0.808394	0.191606
	11.6174	0.870095	0.129905
	11.654	0.900641	0.0993591
	11.6907	0.901654	0.0983456
	11.7273	0.874251	0.125749
	11.764	0.816842	0.183158
	11.8006	0.73831	0.26169
	11.8373	0.66759	0.33241
	11.8739	0.632566	0.367434
	11.9106	0.632457	0.367543
	11.9472	0.645494	0.354505
	11.9839	0.654487	0.345513
	12.0205	0.656376	0.343624
	12.0572	0.658544	0.341456
	12.0938	0.663669	0.336331
	12.1305	0.660521	0.339479
	12.1671	0.635101	0.364899
	12.2038	0.58459	0.41541
	12.2404	0.51645	0.48355
	12.2771	0.4358	0.5642
	12.3137	0.34989	0.65011
	12.3504	0.278554	0.721446
	12.387	0.242726	0.757274
	12.4237	0.244096	0.755904
	12.4603	0.271681	0.728319
	12.4969	0.313047	0.686953
	12.5336	0.361273	0.638727
	12.5702	0.414411	0.585589
	12.6069	0.475527	0.524473
	12.6435	0.543388	0.456612
	12.6802	0.604996	0.395004
	12.7168	0.642808	0.357192
	12.7535	0.660317	0.339683
	12.7901	0.675908	0.324093
	12.8268	0.69832	0.30168
	12.8634	0.722729	0.277271
	12.9001	0.730857	0.269143
	12.9367	0.692955	0.307045
	12.9734	0.601708	0.398292
	13.01	0.502651	0.497349
	13.0467	0.442621	0.557379
	13.0833	0.425443	0.574557
	13.12	0.439195	0.560805
	13.1566	0.479492	0.520508
	13.1933	0.543513	0.456487
	13.2299	0.615198	0.384802
	13.2666	0.671583	0.328417
	13.3032	0.709662	0.290338
	13.3399	0.739211	0.260789
	13.3765	0.763486	0.236514
	13.4131	0.777725	0.222275
	13.4498	0.770759	0.229241

## Sheet: Sup Fig. 1g
Supplementary Fig. 1g	10	36.9907
	10.01	122.95
	10.02	106.941
	10.03	-19.5362
	10.04	244.87
	10.05	237.358
	10.06	119.379
	10.07	162.851
	10.08	189.328
	10.09	122.334
	10.1	-157.097
	10.11	200.781
	10.12	-112.64
	10.13	-35.1774
	10.14	59.2798
	10.15	-101.187
	10.16	-91.7043
	10.17	-31.2369
	10.18	88.7126
	10.19	72.7028
	10.2	-28.2816
	10.21	40.6832
	10.22	50.1658
	10.23	25.6585
	10.24	-24.3411
	10.25	-6.36108
	10.26	-30.8683
	10.27	55.0914
	10.28	115.559
	10.29	201.518
	10.3	126.026
	10.31	-76.9275
	10.32	17.5297
	10.33	-15.4751
	10.34	146.962
	10.35	45.9774
	10.36	-38.0121
	10.37	-71.0168
	10.38	40.4353
	10.39	134.892
	10.4	59.4004
	10.41	-118.061
	10.42	69.8681
	10.43	147.33
	10.44	3.85866
	10.45	-37.6435
	10.46	99.301
	10.47	91.7886
	10.48	7.79913
	10.49	-16.7081
	10.5	69.2516
	10.51	10.7545
	10.52	28.7345
	10.53	29.7196
	10.54	-71.2648
	10.55	6.19748
	10.56	15.6801
	10.57	-17.3247
	10.58	-58.8269
	10.59	86.6151
	10.6	45.1129
	10.61	105.58
	10.62	47.0831
	10.63	90.5556
	10.64	100.038
	10.65	-34.9361
	10.66	-33.951
	10.67	9.52141
	10.68	-23.4833
	10.69	-5.50328
	10.7	-21.5131
	10.71	-12.0305
	10.72	82.4267
	10.73	-44.0501
	10.74	118.387
	10.75	76.8846
	10.76	-126.069
	10.77	87.3523
	10.78	11.8602
	10.79	46.8352
	10.8	132.795
	10.81	57.3029
	10.82	32.7956
	10.83	-34.199
	10.84	60.2582
	10.85	-91.711
	10.86	-116.218
	10.87	114.198
	10.88	13.2139
	10.89	-104.765
	10.9	23.6816
	10.91	50.1591
	10.92	76.6366
	10.93	120.109
	10.94	-40.3576
	10.95	-73.3623
	10.96	-4.39753
	10.97	124.05
	10.98	-112.894
	10.99	24.0502
	11	127.005
	11.01	26.0204
	11.02	-83.4614
	11.03	-5.99918
	11.04	-47.5014
	11.05	46.9558
	11.06	13.9511
	11.07	40.4286
	11.08	-162.525
	11.09	59.3937
	11.1	34.8865
	11.11	78.3589
	11.12	-107.6
	11.13	-4.64548
	11.14	-54.6451
	11.15	73.8019
	11.16	-35.68
	11.17	41.7823
	11.18	-42.2072
	11.19	35.2551
	11.2	-31.7395
	11.21	-13.7595
	11.22	-97.749
	11.23	115.673
	11.24	57.1756
	11.25	-18.3165
	11.26	50.6483
	11.27	-50.3361
	11.28	103.603
	11.29	79.0961
	11.3	37.5939
	11.31	-29.4007
	11.32	73.554
	11.33	-10.4355
	11.34	-51.9377
	11.35	-25.4602
	11.36	35.0071
	11.37	10.4999
	11.38	113.454
	11.39	-47.0121
	11.4	-37.5296
	11.41	-45.0419
	11.42	49.4153
	11.43	-43.0717
	11.44	-33.5891
	11.45	-92.0862
	11.46	19.3659
	11.47	79.8332
	11.48	123.306
	11.49	-28.6635
	11.5	-2.18603
	11.51	7.29655
	11.52	-51.2006
	11.53	-109.698
	11.54	-6.74303
	11.55	-107.727
	11.56	97.1967
	11.57	-54.7724
	11.58	39.6848
	11.59	-112.284
	11.6	92.6398
	11.61	-127.309
	11.62	-126.324
	11.63	-14.8719
	11.64	-13.8868
	11.65	-12.9017
	11.66	158.033
	11.67	-61.9162
	11.68	-77.926
	11.69	-93.9358
	11.7	-58.9609
	11.71	-100.463
	11.72	19.4865
	11.73	-106.99
	11.74	-55.0204
	11.75	-20.0454
	11.76	40.4219
	11.77	-77.5574
	11.78	110.372
	11.79	162.342
	11.8	-151.079
	11.81	189.804
	11.82	-55.6369
	11.83	21.8253
	11.84	-28.1743
	11.85	-86.6714
	11.86	-43.199
	11.87	-212.163
	11.88	-75.2186
	11.89	61.7259
	11.9	54.2135
	11.91	-89.2582
	11.92	-258.222
	11.93	-129.775
	11.94	-213.765
	11.95	42.1442
	11.96	0.642
	11.97	18.622
	11.98	62.0945
	11.99	139.557
	12	-20.9099
	12.01	-53.9147
	12.02	-78.4219
	12.03	24.5327
	12.04	-8.47199
	12.05	-41.4767
	12.06	-116.969
	12.07	-14.0141
	12.08	63.4482
	12.09	-29.0388
	12.1	56.9209
	12.11	-18.5711
	12.12	-145.048
	12.13	0.39405
	12.14	-160.073
	12.15	-40.123
	12.16	-98.6201
	12.17	-21.1579
	12.18	-71.1575
	12.19	-36.1826
	12.2	-26.7
	12.21	59.2597
	12.22	-109.704
	12.23	18.7427
	12.24	-48.2519
	12.25	-47.2668
	12.26	-12.2918
	12.27	73.6679
	12.28	-44.3114
	12.29	-60.3212
	12.3	119.111
	12.31	60.6135
	12.32	36.1062
	12.33	-22.3909
	12.34	-97.883
	12.35	39.0615
	12.36	-129.903
	12.37	-60.9378
	12.38	-119.435
	12.39	-16.4802
	12.4	86.4744
	12.41	-40.0024
	12.42	-81.5046
	12.43	4.45515
	12.44	-62.5394
	12.45	-95.5442
	12.46	66.8927
	12.47	-93.5739
	12.48	-7.61419
	12.49	-57.6138
	12.5	45.3408
	12.51	-106.628
	12.52	-3.67373
	12.53	56.7936
	12.54	-35.6933
	12.55	-153.673
	12.56	-110.2
	12.57	-126.21
	12.58	-31.7529
	12.59	-98.7475
	12.6	-114.757
	12.61	22.1872
	12.62	57.1622
	12.63	-18.3298
	12.64	-68.3295
	12.65	-126.827
	12.66	-134.339
	12.67	-5.89191
	12.68	-13.4042
	12.69	-80.3988
	12.7	73.5406
	12.71	142.505
	12.72	-102.936
	12.73	-42.4685
	12.74	17.9988
	12.75	-218.945
	12.76	-149.98
	12.77	-72.5179
	12.78	-114.02
	12.79	-53.5528
	12.8	-171.532
	12.81	-77.0749
	12.82	17.3823
	12.83	43.8598
	12.84	-40.1297
	12.85	-183.601
	12.86	-140.129
	12.87	-45.6718
	12.88	-87.174
	12.89	-9.71174
	12.9	25.2632
	12.91	-84.2187
	12.92	10.2385
	12.93	-124.736
	12.94	-13.2836
	12.95	-12.2985
	12.96	-79.2931
	12.97	91.6413
	12.98	135.114
	12.99	-59.3428
	13	-58.3577
	13.01	-82.865
	13.02	79.5719
	13.03	-21.4125
	13.04	-71.4121
	13.05	-36.4372
	13.06	92.0099
	13.07	-59.9593
	13.08	-33.4818
	13.09	-15.5018
	13.1	19.4732
	13.11	156.418
	13.12	140.408
	13.13	-122.028
	13.14	-70.0584
	13.15	-196.535
	13.16	-102.078
	13.17	-75.6006
	13.18	-49.1231
	13.19	11.3443
	13.2	-47.1528
	13.21	30.3094
	13.22	5.80217
	13.23	-27.2026
	13.24	-43.2124
	13.25	-42.2272
	13.26	-49.7396
	13.27	-31.7596
	13.28	147.672
	13.29	-38.2868
	13.3	-122.276
	13.31	-78.8039
	13.32	100.628
	13.33	8.14098
	13.34	-160.823
	13.35	27.1061
	13.36	53.5836
	13.37	20.5789
	13.38	81.0463
	13.39	-11.4407
	13.4	-78.4353
	13.41	-43.4603
	13.42	8.50957
	13.43	60.4794
	13.44	120.947
	13.45	45.4548
	13.46	20.9475
	13.47	-80.0369
	13.48	99.3949
	13.49	-103.559
	13.5	-17.5994
	13.51	-118.584
	13.52	-66.6139
	13.53	-23.1415
	13.54	3.33604
	13.55	-21.1712
	13.56	132.768
	13.57	48.7787
	13.58	66.7587
	13.59	-34.2257
	13.6	26.2417
	13.61	-117.23
	13.62	2.7195
	13.63	3.70462
	13.64	-3.80773
	13.65	-87.7972
	13.66	-103.807
	13.67	67.1273
	13.68	59.615
	13.69	-32.872
	13.7	155.057
	13.71	37.0779
	13.72	-131.886
	13.73	47.5456
	13.74	-112.921
	13.75	-69.4486
	13.76	58.9984
	13.77	17.4962
	13.78	103.456
	13.79	2.47156
	13.8	-124.005
	13.81	-38.0455
	13.82	13.9244
	13.83	74.3917
	13.84	-35.0902
	13.85	229.316
	13.86	-24.6225
	13.87	137.814
	13.88	96.3122
	13.89	-13.1697
	13.9	4.81037
	13.91	73.7752
	13.92	-61.1991
	13.93	58.7505
	13.94	119.218
	13.95	77.7156
	13.96	19.2185
	13.97	-5.28874
	13.98	148.651
	13.99	56.1637
	14	23.159
	14.01	83.6263
	14.02	110.104
	14.03	77.0991
	14.04	44.0944
	14.05	45.0795
	14.06	20.5722
	14.07	-80.4122
	14.08	-11.4474
	14.09	-35.9547
	14.1	24.5127
	14.11	-42.4819
	14.12	-7.50692
	14.13	1.97566
	14.14	-48.024
	14.15	-4.55157
	14.16	-88.5411
	14.17	-53.5661
	14.18	-18.5911
	14.19	16.3838
	14.2	-8.12345
	14.21	-49.6257
	14.22	61.8265
	14.23	147.786
	14.24	4.31447
	14.25	56.2844
	14.26	48.772
	14.27	83.747
	14.28	93.2296
	14.29	51.7274
	14.3	69.7074
	14.31	-39.7745
	14.32	122.662
	14.33	174.632
	14.34	-11.3268
	14.35	49.1406
	14.36	41.6283
	14.37	-67.8536
	14.38	-83.8634
	14.39	78.5734
	14.4	96.5535
	14.41	29.5589
	14.42	-62.928
	14.43	-61.9429
	14.44	58.0066
	14.45	50.4943
	14.46	-8.00282
	14.47	-66.4999
	14.48	-6.03259
	14.49	-22.0424
	14.5	29.9275
	14.51	30.9126
	14.52	65.8876
	14.53	7.39045
	14.54	-51.1067
	14.55	-75.6139
	14.56	27.3407
	14.57	36.8233
	14.58	-89.6535
	14.59	106.773
	14.6	31.2812
	14.61	-69.7032
	14.62	126.724
	14.63	-16.7482
	14.64	43.7191
	14.65	-74.5779
	14.66	-57.1877
	14.67	-22.8026
	14.68	96.5572
	14.69	96.9525
	14.7	37.8656
	14.71	-4.22638
	14.72	-80.3082
	14.73	47.549
	14.74	56.4418
	14.75	48.3396
	14.76	-19.2447
	14.77	91.6176
	14.78	142.998
	14.79	219.87
	14.8	143.788
	14.81	152.681
	14.82	-33.8678
	14.83	119.482
	14.84	43.4
	14.85	1.30798
	14.86	-57.7789
	14.87	129.561
	14.88	-56.9883
	14.89	62.3715
	14.9	11.782
	14.91	97.1519
	14.92	-12.9198
	14.93	-63.5092
	14.94	-20.6266
	14.95	141.22
	14.96	184.103
	14.97	99.5238
	14.98	-61.5327
	14.99	-61.1373
	15	-35.2497
	15.01	135.095
	15.02	-25.9616
	15.03	-85.0485
	15.04	-67.6583
	15.05	9.21421
	15.06	60.5943
	15.07	-49.4774
	15.08	10.4001
	15.09	70.2777
	15.1	11.1908
	15.11	88.0632
	15.12	164.936
	15.13	165.331
	15.14	-4.22291
	15.15	30.1623
	15.16	-3.43229
	15.17	90.4351
	15.18	-19.6366
	15.19	48.7384
	15.2	6.64642
	15.21	7.04173
	15.22	-26.5528
	15.23	33.3247
	15.24	25.2226
	15.25	85.1001
	15.26	85.4954
	15.27	68.8958
	15.28	9.80891
	15.29	205.646
	15.3	-14.8928
	15.31	-82.4772
	15.32	2.8927
	15.33	20.2829
	15.34	-81.2913
	15.35	89.0533
	15.36	131.936
	15.37	47.3566
	15.38	13.762
	15.39	116.127
	15.4	-2.44227
	15.41	142.41
	15.42	-35.6415
	15.43	58.2259
	15.44	33.1288
	15.45	-68.4454
	15.46	-8.56787
	15.47	-110.142
	15.48	68.6999
	15.49	77.5927
	15.5	27.0032
	15.51	-40.5812
	15.52	-40.1859
	15.53	-14.2981
	15.54	28.5845
	15.55	164.939
	15.56	97.3548
	15.57	225.212
	15.58	72.653
	15.59	149.525
	15.6	-3.03351
	15.61	116.326
	15.62	159.209
	15.63	74.6296
	15.64	143.005
	15.65	41.4304
	15.66	84.313
	15.67	59.2159
	15.68	59.6112
	15.69	0.5243
	15.7	51.9044
	15.71	103.284
	15.72	86.6848
	15.73	2.10554
	15.74	-31.489
	15.75	-73.581
	15.76	-30.6984
	15.77	-81.2878
	15.78	-46.9027
	15.79	21.4723
	15.8	81.3499
	15.81	22.263
	15.82	-2.83412
	15.83	-36.4286
	15.84	91.4286
	15.85	66.3315
	15.86	-43.7402
	15.87	-34.8474
	15.88	76.0149
	15.89	-85.0416
	15.9	17.3233
	15.91	26.2161
	15.92	94.5911
	15.93	86.4889
	15.94	35.8995
	15.95	-23.1874
	15.96	11.1977
	15.97	-47.8892
	15.98	54.4756
	15.99	46.3735
	16	21.2764
	16.01	-29.3131
	16.02	115.539
	16.03	13.9649
	16.04	73.8424
	16.05	48.7454
	16.06	57.6381
	16.07	15.5461
	16.08	-26.5459
	16.09	-77.1353
	16.1	67.7168
	16.11	59.6147
	16.12	60.01
	16.13	26.4155
	16.14	-41.1689
	16.15	-32.2762
	16.16	27.6014
	16.17	11.0018
	16.18	2.89963
	16.19	54.2797
	16.2	71.67
	16.21	29.578
	16.22	38.4707
	16.23	89.8508
	16.24	13.769
	16.25	-36.8205
	16.26	-95.9074
	16.27	23.4524
	16.28	-1.64471
	16.29	-60.7316
	16.3	75.6231
	16.31	177.988
	16.32	33.9264
	16.33	136.291
	16.34	170.676
	16.35	-75.3547
	16.36	-57.9644
	16.37	-23.5793
	16.38	-23.184
	16.39	-31.2861
	16.4	3.09902
	16.41	54.4791
	16.42	3.88965
	16.43	4.28496
	16.44	-105.787
	16.45	22.0705
	16.46	-3.02657
	16.47	14.3637
	16.48	31.7539
	16.49	-1.84064
	16.5	-26.9377
	16.51	-60.5322
	16.52	75.8225
	16.53	33.7305
	16.54	-42.3514
	16.55	9.0287
	16.56	-16.0684
	16.57	-49.6629
	16.58	78.1943
	16.59	-57.3698
	16.6	28.0002
	16.61	147.36
	16.62	54.2832
	16.63	3.69372
	16.64	-46.8957
	16.65	80.9615
	16.66	81.3568
	16.67	30.7674
	16.68	107.64
	16.69	31.558
	16.7	6.4609
	16.71	-18.6362
	16.72	168.703
	16.73	-0.85062
	16.74	16.5396
	16.75	-17.0549
	16.76	-76.1418
	16.77	-75.7465
	16.78	-143.331
	16.79	77.9984
	16.8	-6.5809
	16.81	-31.678
	16.82	-5.79028
	16.83	-132.857
	16.84	-81.4768
	16.85	63.3753
	16.86	38.2783
	16.87	13.1812
	16.88	5.07905
	16.89	-3.0231
	16.9	-36.6176
	16.91	-2.23248
	16.92	57.6451
	16.93	58.0404
	16.94	41.4408
	16.95	101.318
	16.96	110.211
	16.97	59.6216
	16.98	0.5347
	16.99	60.4122
	17	-7.17214
	17.01	27.213
	17.02	44.6033
	17.03	-48.4735
	17.04	-65.0731
	17.05	62.7841
	17.06	139.657
	17.07	97.5646
	17.08	-63.4919
	17.09	21.8781
	17.1	-71.1987
	17.11	-45.311
	17.12	-19.4233
	17.13	74.4441
	17.14	-1.63778
	17.15	100.727
	17.16	84.1275
	17.17	76.0253
	17.18	-17.0514
	17.19	-16.6561
	17.2	-84.2405
	17.21	-32.8604
	17.22	94.9968
	17.23	-6.57744
	17.24	70.295
	17.25	138.67
	17.26	45.5933
	17.27	-21.9911
	17.28	54.8813
	17.29	131.754
	17.3	13.1847
	17.31	183.529
	17.32	5.47783
	17.33	-70.604
	17.34	-10.7265
	17.35	-1.8337
	17.36	15.5565
	17.37	32.9468
	17.38	-51.6325
	17.39	8.24501
	17.4	-25.3495
	17.41	204.477
	17.42	43.4208
	17.43	-134.631
	17.44	69.7038
	17.45	10.6169
	17.46	95.9868
	17.47	11.4075
	17.48	54.2901
	17.49	46.188
	17.5	38.0858
	17.51	-97.4783
	17.52	115.354
	17.53	-3.21555
	17.54	22.6721
	17.55	-27.9173
	17.56	48.9552
	17.57	40.853
	17.58	15.7559
	17.59	33.1462
	17.6	50.5364
	17.61	25.4393
	17.62	59.8245
	17.63	51.7223
	17.64	-49.8519
	17.65	-83.4464
	17.66	-83.0511
	17.67	36.3087
	17.68	28.2065
	17.69	-30.8804
	17.7	-13.4902
	17.71	3.90005
	17.72	55.2801
	17.73	81.1678
	17.74	81.5631
	17.75	13.9788
	17.76	39.8665
	17.77	91.2465
	17.78	-44.3175
	17.79	-52.4197
	17.8	-35.0294
	17.81	-111.111
	17.82	25.2434
	17.83	76.6235
	17.84	111.009
	17.85	-16.058
	17.86	18.3272
	17.87	-83.247
	17.88	53.1076
	17.89	78.9954
	17.9	19.9084
	17.91	113.776
	17.92	80.1813
	17.93	-12.8955
	17.94	114.962
	17.95	-54.5922
	17.96	56.2702
	17.97	-19.8117
	17.98	-36.4113
	17.99	31.9637
	18	-1.63084
	18.01	-18.2305
	18.02	50.1446
	18.03	-8.94237
	18.04	127.412
	18.05	51.3305
	18.06	-50.2437
	18.07	239.065
	18.08	103.501
	18.09	-91.5451
	18.1	-74.1549
	18.11	-56.7647
	18.12	71.0926
	18.13	37.4981
	18.14	37.8934
	18.15	-63.6809
	18.16	98.1662
	18.17	-122.372
	18.18	13.9822
	18.19	39.8699
	18.2	65.7576
	18.21	49.158
	18.22	219.503
	18.23	24.3133
	18.24	7.40957
	18.25	92.4753
	18.26	-43.3929
	18.27	33.1754
	18.28	-34.7131
	18.29	-85.6068
	18.3	24.9514
	18.31	33.54
	18.32	-8.85618
	18.33	8.22989
	18.34	-17.1714
	18.35	25.4071
	18.36	67.9856
	18.37	119.061
	18.38	127.65
	18.39	34.2692
	18.4	-8.12701
	18.41	-8.03586
	18.42	-67.4269
	18.43	85.6185
	18.44	60.2173
	18.45	51.811
	18.46	0.91734
	18.47	85.9831
	18.48	239.029
	18.49	77.6679
	18.5	1.28193
	18.51	9.87053
	18.52	-41.0231
	18.53	52.5401
	18.54	18.6414
	18.55	112.205
	18.56	27.3212
	18.57	-49.0648
	18.58	-6.48636
	18.59	-40.3851
	18.6	-31.7965
	18.61	44.7719
	18.62	146.833
	18.63	53.4516
	18.64	104.528
	18.65	53.6339
	18.66	-14.2546
	18.67	113.298
	18.68	113.39
	18.69	70.9934
	18.7	54.0896
	18.71	113.663
	18.72	3.28716
	18.73	11.8758
	18.74	-5.02801
	18.75	190.505
	18.76	-13.3432
	18.77	-4.75457
	18.78	105.804
	18.79	20.9201
	18.8	-29.9735
	18.81	63.5897
	18.82	89.1732
	18.83	72.2695
	18.84	63.8631
	18.85	-21.0203
	18.86	47.0505
	18.87	55.6391
	18.88	149.202
	18.89	-12.1583
	18.9	157.882
	18.91	5.01895
	18.92	124.075
	18.93	132.663
	18.94	-11.7025
	18.95	22.3785
	18.96	64.9569
	18.97	31.0582
	18.98	150.114
	18.99	99.2202
	19	14.3367
	19.01	116.397
	19.02	82.4987
	19.03	176.062
	19.04	82.681
	19.05	57.2798
	19.06	65.8684
	19.07	48.9646
	19.08	-35.9189
	19.09	74.6393
	19.1	-69.7264
	19.11	83.319
	19.12	-69.5441
	19.13	-18.4682
	19.14	126.08
	19.15	75.1862
	19.16	32.79
	19.17	58.3735
	19.18	-1.01755
	19.19	-26.4188
	19.2	135.124
	19.21	16.2508
	19.22	41.8344
	19.23	109.905
	19.24	84.504
	19.25	127.082
	19.26	-59.7706
	19.27	135.762
	19.28	-59.5883
	19.29	42.4724
	19.3	34.0661
	19.31	110.634
	19.32	34.2484
	19.33	0.34966
	19.34	-25.0516
	19.35	26.0243
	19.36	119.588
	19.37	-58.768
	19.38	-16.1895
	19.39	102.866
	19.4	43.475
	19.41	52.0636
	19.42	120.134
	19.43	111.728
	19.44	86.3269
	19.45	77.9206
	19.46	128.996
	19.47	137.585
	19.48	112.184
	19.49	78.2852
	19.5	61.3814
	19.51	120.955
	19.52	172.031
	19.53	146.629
	19.54	172.213
	19.55	129.817
	19.56	70.4257
	19.57	79.0143
	19.58	53.6131
	19.59	53.7043
	19.6	189.755
	19.61	164.354
	19.62	53.9777
	19.63	54.0688
	19.64	164.627
	19.65	122.231
	19.66	207.297
	19.67	28.941
	19.68	164.992
	19.69	199.073
	19.7	29.2145
	19.71	3.81324
	19.72	165.356
	19.73	97.4676
	19.74	38.0765
	19.75	63.6601
	19.76	148.726
	19.77	63.8424
	19.78	114.918
	19.79	64.0246
	19.8	-3.8639
	19.81	72.7044
	19.82	115.283
	19.83	38.8969
	19.84	21.9931
	19.85	-122.373
	19.86	56.1652
	19.87	-45.7132
	19.88	132.825
	19.89	175.403
	19.9	-70.9321
	19.91	-28.3537
	19.92	99.1994
	19.93	56.8032
	19.94	90.8842
	19.95	65.483
	19.96	91.0665
	19.97	201.625
	19.98	167.726
	19.99	-10.6296
	20	14.954
	20.01	40.5375
	20.02	-10.3561
	20.03	91.7046
	20.04	83.2982
	20.05	108.882
	20.06	66.4856
	20.07	-52.3877
	20.08	-18.3067
	20.09	-137.18
	20.1	-18.1244
	20.11	75.4388
	20.12	75.53
	20.13	-26.3484
	20.14	84.2097
	20.15	135.286
	20.16	109.884
	20.17	-0.49146
	20.18	33.5895
	20.19	84.6655
	20.2	135.741
	20.21	84.8477
	20.22	93.4364
	20.23	17.0504
	20.24	-33.8433
	20.25	59.7199
	20.26	51.3136
	20.27	-42.0673
	20.28	178.958
	20.29	17.5972
	20.3	60.1757
	20.31	94.2567
	20.32	34.8656
	20.33	51.9517
	20.34	137.017
	20.35	-7.34828
	20.36	-49.7444
	20.37	86.3061
	20.38	-32.5672
	20.39	18.5087
	20.4	-23.8875
	20.41	27.1884
	20.42	10.2847
	20.43	52.8631
	20.44	-108.497
	20.45	-57.4216
	20.46	19.1467
	20.47	-65.7368
	20.48	44.8214
	20.49	19.4202
	20.5	87.491
	20.51	28.0999
	20.52	-99.2709
	20.53	104.759
	20.54	70.8607
	20.55	36.962
	20.56	-47.9215
	20.57	-22.338
	20.58	96.7176
	20.59	62.8189
	20.6	232.859
	20.61	164.971
	20.62	46.0975
	20.63	114.168
	20.64	71.7721
	20.65	139.843
	20.66	97.4468
	20.67	-12.929
	20.68	-12.8379
	20.69	-21.2442
	20.7	140.299
	20.71	46.9178
	20.72	64.0038
	20.73	4.61277
	20.74	55.6887
	20.75	81.2722
	20.76	21.8811
	20.77	47.4647
	20.78	39.0583
	20.79	13.6571
	20.8	-79.7238
	20.81	-20.1504
	20.82	73.4128
	20.83	48.0115
	20.84	39.6052
	20.85	48.1938
	20.86	31.2901
	20.87	-53.5934
	20.88	107.95
	20.89	91.0457
	20.9	31.6547
	20.91	-44.7314
	20.92	108.314
	20.93	31.9281
	20.94	57.5116
	20.95	49.1053
	20.96	49.1965
	20.97	15.2978
	20.98	125.856
	20.99	91.9572
	21	109.043
	21.01	194.109
	21.02	-35.2313
	21.03	66.8294
	21.04	92.4129
	21.05	-60.4502
	21.06	16.1181
	21.07	50.1991
	21.08	58.7877
	21.09	92.8687
	21.1	186.432
	21.11	135.538
	21.12	195.112
	21.13	135.721
	21.14	8.34979
	21.15	195.385
	21.16	76.5118
	21.17	110.593
	21.18	-16.778
	21.19	178.755
	21.2	85.3738
	21.21	170.44
	21.22	128.043
	21.23	102.642
	21.24	60.246
	21.25	213.291
	21.26	128.408
	21.27	204.976
	21.28	188.073
	21.29	196.661
	21.3	43.798
	21.31	111.869
	21.32	120.457
	21.33	222.518
	21.34	154.63
	21.35	222.7
	21.36	239.786
	21.37	188.893
	21.38	205.979
	21.39	231.562
	21.4	299.633
	21.41	197.755
	21.42	316.811
	21.43	163.947
	21.44	181.033
	21.45	317.084
	21.46	461.632
	21.47	419.236
	21.48	291.865
	21.49	283.459
	21.5	292.047
	21.51	232.656
	21.52	326.219
	21.53	232.839
	21.54	351.894
	21.55	428.462
	21.56	411.559
	21.57	394.655
	21.58	683.66
	21.59	530.797
	21.6	479.903
	21.61	658.441
	21.62	361.121
	21.63	667.121
	21.64	590.735
	21.65	658.805
	21.66	769.364
	21.67	743.962
	21.68	905.505
	21.69	659.17
	21.7	769.728
	21.71	948.266
	21.72	914.367
	21.73	1041.92
	21.74	1177.97
	21.75	1212.05
	21.76	1084.68
	21.77	1127.26
	21.78	1373.78
	21.79	1246.41
	21.8	1467.43
	21.81	1569.49
	21.82	1518.6
	21.83	1442.21
	21.84	1663.24
	21.85	1790.79
	21.86	1986.32
	21.87	1994.91
	21.88	1782.57
	21.89	2250.02
	21.9	2054.67
	21.91	2377.66
	21.92	2309.77
	21.93	2156.91
	21.94	2114.51
	21.95	2327.04
	21.96	2522.58
	21.97	2769.09
	21.98	2556.75
	21.99	2378.39
	22	2531.44
	22.01	2608.01
	22.02	2659.08
	22.03	2412.75
	22.04	2565.79
	22.05	2642.36
	22.06	2599.96
	22.07	2141.19
	22.08	2685.12
	22.09	2591.74
	22.1	2889.24
	22.11	2464.46
	22.12	2481.55
	22.13	2430.65
	22.14	2422.25
	22.15	2634.77
	22.16	2396.94
	22.17	2116.61
	22.18	1972.25
	22.19	2065.81
	22.2	2108.39
	22.21	1955.52
	22.22	1709.19
	22.23	1853.74
	22.24	1437.45
	22.25	1514.02
	22.26	1344.16
	22.27	1437.73
	22.28	1395.33
	22.29	1480.4
	22.3	1471.99
	22.31	1183.17
	22.32	1200.25
	22.33	1106.87
	22.34	1013.49
	22.35	979.592
	22.36	928.698
	22.37	826.82
	22.38	741.936
	22.39	767.52
	22.4	674.139
	22.41	708.22
	22.42	682.819
	22.43	665.915
	22.44	606.524
	22.45	419.671
	22.46	436.757
	22.47	487.833
	22.48	394.452
	22.49	360.553
	22.5	309.659
	22.51	462.705
	22.52	326.837
	22.53	343.923
	22.54	352.511
	22.55	327.11
	22.56	242.227
	22.57	182.836
	22.58	191.424
	22.59	225.505
	22.6	259.586
	22.61	140.713
	22.62	191.789
	22.63	174.885
	22.64	191.971
	22.65	39.1079
	22.66	107.179
	22.67	209.239
	22.68	302.803
	22.69	166.934
	22.7	243.503
	22.71	141.624
	22.72	133.218
	22.73	158.802
	22.74	184.385
	22.75	226.964
	22.76	116.588
	22.77	252.638
	22.78	176.252
	22.79	227.328
	22.8	261.409
	22.81	227.51
	22.82	202.109
	22.83	108.728
	22.84	49.3372
	22.85	66.4232
	22.86	193.976
	22.87	160.078
	22.88	168.666
	22.89	83.7827
	22.9	41.3866
	22.91	109.457
	22.92	160.533
	22.93	84.1473
	22.94	-0.73614
	22.95	-34.6348
	22.96	-0.55385
	22.97	203.476
	22.98	59.1107
	22.99	25.212
	23	101.78
	23.01	127.364
	23.02	33.9829
	23.03	8.58164
	23.04	170.125
	23.05	110.733
	23.06	110.825
	23.07	136.408
	23.08	-7.95755
	23.09	26.1234
	23.1	221.656
	23.11	9.31082
	23.12	128.366
	23.13	145.452
	23.14	-49.898
	23.15	43.6653
	23.16	77.7462
	23.17	128.822
	23.18	137.411
	23.19	120.507
	23.2	69.6134
	23.21	1.72482
	23.22	103.786
	23.23	-15.0878
	23.24	78.4754
	23.25	87.064
	23.26	87.1552
	23.27	172.221
	23.28	172.312
	23.29	112.921
	23.3	70.5248
	23.31	87.6109
	23.32	104.697
	23.33	62.3008
	23.34	28.4021
	23.35	121.965
	23.36	-5.40543
	23.37	122.148
	23.38	249.701
	23.39	113.832
	23.4	-22.0358
	23.41	105.517
	23.42	54.6237
	23.43	156.684
	23.44	131.283
	23.45	54.8971
	23.46	54.9883
	23.47	148.551
	23.48	55.1706
	23.49	4.27694
	23.5	-29.6218
	23.51	4.45923
	23.52	174.5
	23.53	106.611
	23.54	89.7073
	23.55	191.768
	23.56	21.9099
	23.57	72.9858
	23.58	175.046
	23.59	260.112
	23.6	285.696
	23.61	115.838
	23.62	243.391
	23.63	302.964
	23.64	141.604
	23.65	218.172
	23.66	328.73
	23.67	167.369
	23.68	226.943
	23.69	295.014
	23.7	346.089
	23.71	354.678
	23.72	431.246
	23.73	397.348
	23.74	507.906
	23.75	677.946
	23.76	457.103
	23.77	516.677
	23.78	550.758
	23.79	423.387
	23.8	627.417
	23.81	576.524
	23.82	840.036
	23.83	772.147
	23.84	993.173
	23.85	925.284
	23.86	1061.33
	23.87	1146.4
	23.88	1078.51
	23.89	1393.01
	23.9	1333.62
	23.91	1478.17
	23.92	1384.79
	23.93	1376.38
	23.94	1580.41
	23.95	1495.53
	23.96	1410.64
	23.97	1589.18
	23.98	1436.32
	23.99	1436.41
	24	1504.48
	24.01	1555.55
	24.02	1334.71
	24.03	1368.79
	24.04	1224.43
	24.05	1148.04
	24.06	1139.63
	24.07	1063.25
	24.08	1267.28
	24.09	986.954
	24.1	970.05
	24.11	953.146
	24.12	859.765
	24.13	936.334
	24.14	876.943
	24.15	834.546
	24.16	792.15
	24.17	639.287
	24.18	545.906
	24.19	817.916
	24.2	699.043
	24.21	716.129
	24.22	461.296
	24.23	520.87
	24.24	622.93
	24.25	478.565
	24.26	538.138
	24.27	538.229
	24.28	410.858
	24.29	453.437
	24.3	275.081
	24.31	334.655
	24.32	249.771
	24.33	402.817
	24.34	351.923
	24.35	411.496
	24.36	199.151
	24.37	241.729
	24.38	258.815
	24.39	233.414
	24.4	292.988
	24.41	182.612
	24.42	225.19
	24.43	216.784
	24.44	216.875
	24.45	199.971
	24.46	208.56
	24.47	81.189
	24.48	191.747
	24.49	166.346
	24.5	166.437
	24.51	158.031
	24.52	149.624
	24.53	98.7308
	24.54	158.304
	24.55	149.898
	24.56	48.0195
	24.57	82.1005
	24.58	158.669
	24.59	141.765
	24.6	65.379
	24.61	150.445
	24.62	167.531
	24.63	65.6525
	24.64	91.236
	24.65	31.8449
	24.66	159.398
	24.67	66.017
	24.68	142.585
	24.69	83.1943
	24.7	108.778
	24.71	91.874
	24.72	125.955
	24.73	41.0715
	24.74	109.142
	24.75	194.208
	24.76	75.3348
	24.77	83.9234
	24.78	75.5171
	24.79	41.6184
	24.8	75.6994
	24.81	101.283
	24.82	24.8969
	24.83	126.958
	24.84	76.064
	24.85	59.1602
	24.86	-0.23085
	24.87	127.322
	24.88	59.4337
	24.89	220.977
	24.9	110.601
	24.91	144.682
	24.92	8.81349
	24.93	110.874
	24.94	119.463
	24.95	68.5692
	24.96	43.1679
	24.97	77.2489
	24.98	0.86291
	24.99	68.9338
	25	9.54266
	25.01	-15.8586
	25.02	-15.7674
	25.03	1.31864
	25.04	111.877
	25.05	103.47
	25.06	95.0642
	25.07	-49.3015
	25.08	18.7693
	25.09	61.3478
	25.1	78.4338
	25.11	-31.942
	25.12	2.13897
	25.13	180.677
	25.14	27.8136
	25.15	70.3921
	25.16	78.9807
	25.17	36.5846
	25.18	79.163
	25.19	79.2541
	25.2	121.833
	25.21	53.9441
	25.22	79.5276
	25.23	28.634
	25.24	-47.752
	25.25	37.3137
	25.26	54.3998
	25.27	-38.9811
	25.28	88.5719
	25.29	-21.8039
	25.3	-55.7026
	25.31	54.8555
	25.32	3.9619
	25.33	157.007
	25.34	46.6315
	25.35	-4.26212
	25.36	114.793
	25.37	46.9049
	25.38	-3.98868
	25.39	-3.89753
	25.4	55.6758
	25.41	-12.2127
	25.42	-46.1114
	25.43	217.401
	25.44	22.0506
	25.45	56.1316
	25.46	90.2126
	25.47	-3.16835
	25.48	-28.5696
	25.49	14.0089
	25.5	73.5822
	25.51	73.6734
	25.52	14.2823
	25.53	90.8506
	25.54	5.96714
	25.55	40.0481
	25.56	40.1393
	25.57	6.24058
	25.58	23.3267
	25.59	57.4076
	25.6	-1.98344
	25.61	-10.3898
	25.62	117.163
	25.63	15.2849
	25.64	49.3659
	25.65	23.9647
	25.66	92.0355
	25.67	41.1419
	25.68	-52.239
	25.69	-9.66058
	25.7	-69.0517
	25.71	92.4912
	25.72	-26.3821
	25.73	16.1964
	25.74	-9.20485
	25.75	118.348
	25.76	16.4698
	25.77	-0.43394
	25.78	-17.3377
	25.79	-59.7339
	25.8	59.3217
	25.81	-8.56682
	25.82	34.0116
	25.83	68.0926
	25.84	-50.7807
	25.85	8.79269
	25.86	-8.11108
	25.87	25.9699
	25.88	9.06613
	25.89	-50.325
	25.9	77.2281
	25.91	-50.1427
	25.92	162.385
	25.93	18.0193
	25.94	77.5927
	25.95	43.694
	25.96	77.775
	25.97	1.38899
	25.98	18.4751
	25.99	35.5611
	26	69.7222
	26.01	1.91513
	26.02	53.0725
	26.03	-23.2321
	26.04	138.392
	26.05	70.5852
	26.06	-48.2067
	26.07	138.91
	26.08	54.1081
	26.09	79.773
	26.1	-56.0138
	26.11	182.088
	26.12	122.778
	26.13	122.951
	26.14	21.1538
	26.15	72.3111
	26.16	63.9863
	26.17	115.144
	26.18	72.8289
	26.19	106.991
	26.2	98.6665
	26.21	5.36702
	26.22	56.5244
	26.23	65.1944
	26.24	14.3823
	26.25	74.0371
	26.26	-19.2624
	26.27	6.40259
	26.28	-61.4045
	26.29	-86.7243
	26.3	142.88
	26.31	15.5904
	26.32	15.763
	26.33	83.9153
	26.34	16.1082
	26.35	7.78334
	26.36	-77.0187
	26.37	118.596
	26.38	42.291
	26.39	42.4636
	26.4	93.6209
	26.41	51.3062
	26.42	-33.4958
	26.43	-16.3283
	26.44	43.3265
	26.45	102.981
	26.46	1.18442
	26.47	77.8342
	26.48	18.5245
	26.49	-6.79526
	26.5	-49.11
	26.51	10.5449
	26.52	112.687
	26.53	87.3672
	26.54	62.0474
	26.55	147.195
	26.56	36.9002
	26.57	71.0627
	26.58	54.2403
	26.59	28.9205
	26.6	-115.364
	26.61	-30.2165
	26.62	12.4434
	26.63	55.1033
	26.64	80.7683
	26.65	38.4536
	26.66	132.098
	26.67	106.778
	26.68	115.448
	26.69	115.621
	26.7	81.8038
	26.71	-2.99818
	26.72	48.1592
	26.73	-2.65299
	26.74	65.4993
	26.75	23.1846
	26.76	48.8496
	26.77	133.997
	26.78	-1.79002
	26.79	-27.1098
	26.8	100.525
	26.81	83.7024
	26.82	-26.592
	26.83	-0.92705
	26.84	169.195
	26.85	-0.58186
	26.86	-76.8864
	26.87	-42.724
	26.88	33.9258
	26.89	68.0882
	26.9	93.7532
	26.91	0.45371
	26.92	26.1187
	26.93	34.7887
	26.94	17.9664
	26.95	-15.8508
	26.96	1.31668
	26.97	69.469
	26.98	95.1339
	26.99	86.8091
	27	78.4842
	27.01	19.1746
	27.02	36.3421
	27.03	-14.4701
	27.04	130.159
	27.05	36.8599
	27.06	28.535
	27.07	37.2051
	27.08	-98.5817
	27.09	-13.4345
	27.1	139.692
	27.11	3.9056
	27.12	-80.8964
	27.13	55.2356
	27.14	106.393
	27.15	132.058
	27.16	157.723
	27.17	47.4285
	27.18	183.56
	27.19	-11.7086
	27.2	39.4488
	27.21	-36.8558
	27.22	5.80414
	27.23	-70.5004
	27.24	74.129
	27.25	6.32192
	27.26	82.9717
	27.27	168.119
	27.28	-35.6476
	27.29	32.5047
	27.3	15.6823
	27.31	134.819
	27.32	41.5199
	27.33	41.6925
	27.34	109.845
	27.35	84.525
	27.36	42.2103
	27.37	25.388
	27.38	93.5403
	27.39	34.2306
	27.4	68.3931
	27.41	128.048
	27.42	60.2408
	27.43	77.4083
	27.44	43.5911
	27.45	69.256
	27.46	1.44894
	27.47	129.083
	27.48	52.7789
	27.49	188.911
	27.5	146.596
	27.51	172.261
	27.52	61.9667
	27.53	172.606
	27.54	113.297
	27.55	215.439
	27.56	190.119
	27.57	96.8196
	27.58	54.5048
	27.59	139.652
	27.6	199.307
	27.61	284.454
	27.62	106.18
	27.63	97.8551
	27.64	115.023
	27.65	166.18
	27.66	336.302
	27.67	336.474
	27.68	209.185
	27.69	217.855
	27.7	328.495
	27.71	192.708
	27.72	269.358
	27.73	261.033
	27.74	218.718
	27.75	218.891
	27.76	185.073
	27.77	236.231
	27.78	253.398
	27.79	109.114
	27.8	262.241
	27.81	185.936
	27.82	194.607
	27.83	41.8248
	27.84	220.444
	27.85	220.617
	27.86	220.789
	27.87	93.4999
	27.88	34.1903
	27.89	93.8451
	27.9	187.49
	27.91	68.6979
	27.92	179.338
	27.93	128.525
	27.94	120.2
	27.95	77.8858
	27.96	69.5609
	27.97	69.7335
	27.98	52.9112
	27.99	112.566
	28	163.723
	28.01	146.901
	28.02	130.079
	28.03	36.7792
	28.04	28.4544
	28.05	96.6066
	28.06	54.2919
	28.07	88.4544
	28.08	3.65234
	28.09	97.297
	28.1	37.9874
	28.11	21.165
	28.12	38.3326
	28.13	72.495
	28.14	64.1701
	28.15	98.3326
	28.16	149.49
	28.17	124.17
	28.18	192.322
	28.19	90.5255
	28.2	-19.7689
	28.21	82.3732
	28.22	201.51
	28.23	142.201
	28.24	108.383
	28.25	142.546
	28.26	185.206
	28.27	15.4291
	28.28	126.069
	28.29	134.739
	28.3	-26.5404
	28.31	109.592
	28.32	58.7794
	28.33	177.916
	28.34	50.6271
	28.35	127.277
	28.36	144.444
	28.37	85.1347
	28.38	-67.647
	28.39	59.9875
	28.4	68.6576
	28.41	60.3327
	28.42	136.982
	28.43	60.6779
	28.44	26.8607
	28.45	86.5155
	28.46	27.2059
	28.47	1.88606
	28.48	36.0485
	28.49	112.698
	28.5	61.8861
	28.51	104.546
	28.52	19.744
	28.53	-31.0682
	28.54	156.049
	28.55	147.724
	28.56	62.9216
	28.57	105.582
	28.58	88.7592
	28.59	29.4496
	28.6	46.6171
	28.61	208.241
	28.62	46.9623
	28.63	13.145
	28.64	64.3024
	28.65	81.4699
	28.66	132.627
	28.67	107.307
	28.68	107.48
	28.69	150.14
	28.7	150.313
	28.71	48.5156
	28.72	116.668
	28.73	91.3481
	28.74	100.018
	28.75	91.6933
	28.76	57.8761
	28.77	202.506
	28.78	143.196
	28.79	117.876
	28.8	152.039
	28.81	160.709
	28.82	143.886
	28.83	42.0893
	28.84	-8.72287
	28.85	110.414
	28.86	8.61724
	28.87	161.744
	28.88	34.4548
	28.89	162.089
	28.9	26.3026
	28.91	26.4751
	28.92	18.1503
	28.93	145.785
	28.94	145.957
	28.95	86.6478
	28.96	180.292
	28.97	137.978
	28.98	197.633
	28.99	78.8407
	29	53.5209
	29.01	164.16
	29.02	232.313
	29.03	139.013
	29.04	173.176
	29.05	45.8864
	29.06	199.013
	29.07	37.7341
	29.08	131.379
	29.09	165.541
	29.1	148.719
	29.11	140.394
	29.12	123.572
	29.13	98.2519
	29.14	98.4245
	29.15	132.587
	29.16	90.2722
	29.17	132.932
	29.18	184.089
	29.19	141.775
	29.2	167.44
	29.21	65.6428
	29.22	167.785
	29.23	142.465
	29.24	202.12
	29.25	227.785
	29.26	227.958
	29.27	177.145
	29.28	66.851
	29.29	194.486
	29.3	126.678
	29.31	271.308
	29.32	245.988
	29.33	144.191
	29.34	33.8967
	29.35	229.511
	29.36	229.684
	29.37	204.364
	29.38	128.059
	29.39	51.7546
	29.4	153.897
	29.41	179.562
	29.42	179.734
	29.43	137.42
	29.44	273.552
	29.45	316.211
	29.46	248.404
	29.47	104.12
	29.48	197.765
	29.49	87.4704
	29.5	130.13
	29.51	147.298
	29.52	308.922
	29.53	181.633
	29.54	275.278
	29.55	156.486
	29.56	173.653
	29.57	190.821
	29.58	114.516
	29.59	225.156
	29.6	216.831
	29.61	183.014
	29.62	208.679
	29.63	132.374
	29.64	226.019
	29.65	192.201
	29.66	124.394
	29.67	192.547
	29.68	226.709
	29.69	235.379
	29.7	235.552
	29.71	269.714
	29.72	218.902
	29.73	193.582
	29.74	168.262
	29.75	236.415
	29.76	219.592
	29.77	287.745
	29.78	194.445
	29.79	228.608
	29.8	160.801
	29.81	84.4959
	29.82	237.623
	29.83	280.283
	29.84	314.445
	29.85	306.12
	29.86	195.826
	29.87	272.476
	29.88	85.7041
	29.89	136.861
	29.9	94.5468
	29.91	179.694
	29.92	298.831
	29.93	197.034
	29.94	333.166
	29.95	231.369
	29.96	231.542
	29.97	240.212
	29.98	155.41
	29.99	172.577
[truncated: 5,001 more rows]

## Sheet: Sup Fig. 7a
Supplementary Fig. 7a	64.2786	0.942029	0	2.875	5.29734
	45.6712	2.82609	1	4.625	7.12111
	59.0741	4.71014	3	6.375	9.39544
	52.0227	6.5942	6	8.125	12.1754
	55.2842	8.47826	6	9.875	15.508
	61.0295	10.3623	7	11.625	19.4282
	43.8773	12.2464	16	13.375	23.9551
	62.2426	14.1304	24	15.125	29.0893
	76.2531	16.0145	45	16.875	34.8104
	73.4838	17.8986	35	18.625	41.0754
	68.5871	19.7826	60	20.375	47.8195
	40.8902	21.6667	70	22.125	54.9567
	42.1631	23.5507	88	23.875	62.3824
	51.174	25.4348	79	25.625	69.9767
	67.9935	27.3188	101	27.375	77.6092
	63.2336	29.2029	113	29.125	85.1429
	40.256	31.087	111	30.875	92.4401
	44.8183	32.971	120	32.625	99.3668
	61.6342	34.8551	112	34.375	105.798
	48.4515	36.7391	126	36.125	111.62
	68.3362	38.6232	125	37.875	116.737
	47.1155	40.5072	118	39.625	121.071
	32.2663	42.3913	119	41.375	124.562
	35.8725	44.2754	103	43.125	127.175
	27.5724	46.1594	95	44.875	128.891
	44.9852	48.0435	100	46.625	129.714
	57.8355	49.9275	93	48.375	129.664
	25.6795	51.8116	108	50.125	128.779
	29.0904	53.6957	86	51.875	127.108
	49.5322	55.5797	104	53.625	124.714
	35.7691	57.4638	79	55.375	121.667
	25.581	59.3478	81	57.125	118.043
	66.9021	61.2319	99	58.875	113.922
	15.5715	63.1159	100	60.625	109.386
	28.9275	65	115	62.375	104.513
	49.2379	66.8841	102	64.125	99.3834
	40.0763	68.7681	91	65.875	94.0706
	45.3996	70.6522	94	67.625	88.6443
	35.8656	72.5362	81	69.375	83.1683
	50.1513	74.4203	72	71.125	77.7005
	41.4647	76.3043	84	72.875	72.2918
	54.4126	78.1884	75	74.625	66.9871
	39.9737	80.0725	66	76.375	61.8244
	34.9818	81.9565	53	78.125	56.8354
	48.255	83.8406	47	79.875	52.0459
	47.7903	85.7246	48	81.625	47.4761
	45.5073	87.6087	43	83.375	43.141
	41.7259	89.4928	33	85.125	39.0508
	43.5485	91.3768	30	86.875	35.2118
	25.2434	93.2609	35	88.625	31.6264
	32.1578	95.1449	19	90.375	28.2939
	51.4164	97.029	23	92.125	25.2108
	25.939	98.913	16	93.875	22.3716
	43.3406	100.797	14	95.625	19.7686
	37.9921	102.681	9	97.375	17.3928
	15.3982	104.565	10	99.125	15.2339
	18.1514	106.449	11	100.875	13.2809
	28.9538	108.333	2	102.625	11.5221
	59.2186	110.217	4	104.375	9.94539
	46.6367	112.101	3	106.125	8.53859
	41.6425	113.986	4	107.875	7.28946
	27.2838	115.87	1	109.625	6.18589
	10.5932	117.754	0	111.375	5.21605
	63.8875	119.638	0	113.125	4.36841
	17.8516	121.522	1	114.875	3.63191
	61.7238	123.406	1	116.625	2.99592
	57.0288	125.29	0	118.375	2.45038
	22.9196	127.174	0	120.125	1.98575
	36.2152	129.058	0	121.875	1.59309
	57.9556			123.625	1.26402
	45.7955
	27.6792
	27.8348
	40.0591
	46.3337
	44.0301
	29.2326
	60.8908
	19.8593
	60.5494
	28.5606
	21.2094
	48.5936
	35.232
	16.2515
	59.9147
	58.7399
	61.8733
	32.8485
	48.0515
	14.5022
	8.60325
	33.7212
	22.0613
	64.4611
	27.7817
	42.0575
	18.0602
	52.6502
	7.2138
	26.6149
	53.6161
	42.3532
	54.9865
	27.814
	61.9001
	33.8348
	19.4249
	30.8245
	51.142
	50.7648
	29.3318
	16.0291
	24.0668
	52.2915
	27.046
	45.0045
	36.3997
	60.4316
	44.089
	24.1447
	70.5079
	38.4665
	15.571
	51.5265
	21.143
	26.4148
	26.6635
	25.4817
	37.91
	53.2076
	24.8594
	19.1592
	19.0723
	28.5981
	35.0859
	27.7637
	12.9063
	58.7526
	25.378
	57.7409
	41.7983
	43.1021
	59.0282
	23.1381
	16.2379
	47.0653
	48.8452
	36.263
	28.7492
	68.9791
	45.8643
	29.1924
	29.455
	19.0194
	65.713
	35.4901
	58.4535
	29.0374
	38.1487
	35.2066
	56.441
	28.9003
	58.0731
	21.7475
	14.1592
	18.6205
	37.6294
	31.5751
	62.3618
	15.0167
	24.6864
	32.1606
	62.3305
	71.8701
	65.3878
	41.4953
	22.2396
	68.4257
	20.1492
	38.3044
	41.1145
	52.3664
	16.0668
	31.1854
	26.7349
	43.1465
	38.7224
	59.616
	51.1765
	11.1485
	50.9161
	100.668
	28.6857
	50.1785
	52.7771
	31.853
	13.0649
	24.4513
	72.0031
	32.4651
	28.1566
	40.2458
	75.0392
	14.8674
	27.5336
	21.7148
	39.1387
	21.6908
	36.5557
	67.6226
	70.1104
	80.6777
	49.1164
	41.21
	43.6142
	49.9201
	66.1063
	35.6756
	17.2794
	47.8156
	46.5353
	14.5636
	42.5728
	25.4651
	31.1888
	35.5117
	40.6626
	55.8708
	25.3143
	41.036
	25.4782
	38.1201
	43.756
	33.3233
	63.6544
	66.758
	57.7099
	35.2053
	36.7523
	26.7669
	87.665
	27.1351
	83.7732
	19.3949
	60.7925
	52.2516
	31.8575
	12.8835
	24.5952
	50.8308
	38.4837
	44.5856
	33.6568
	20.8381
	43.896
	50.4325
	24.0485
	40.1005
	28.8379
	21.6891
	47.6564
	68.6584
	29.7412
	58.5297
	62.0087
	42.941
	33.8635
	40.5672
	44.7694
	28.1347
	38.8042
	99.4037
	37.398
	60.05
	13.3661
	61.4334
	45.0361
	46.4288
	18.2755
	39.5656
	33.426
	68.2203
	51.2451
	78.6156
	25.5622
	26.0962
	43.1351
	34.6419
	7.2358
	42.3511
	40.0301
	27.7238
	24.0028
	35.9154
	35.1287
	54.3149
	15.574
	40.2249
	32.3058
	42.5722
	56.2978
	42.2004
	37.9796
	60.2097
	41.1305
	23.5547
	49.5699
	56.0452
	15.595
	25.4217
	38.0431
	38.6495
	57.7786
	63.2968
	52.0359
	45.8162
	45.786
	80.7047
	74.4362
	66.5845
	39.084
	27.3452
	75.9219
	36.4424
	50.4002
	65.1503
	56.0738
	63.7419
	62.7419
	20.9177
	37.1401
	57.179
	46.6201
	85.4184
	33.3916
	40.2685
	34.265
	80.6934
	61.0223
	60.1853
	38.2214
	76.0726
	20.6863
	77.3921
	38.6086
	65.4465
	19.425
	6.86803
	41.8391
	43.376
	53.5423
	63.008
	92.6591
	35.5712
	55.6988
	60.8298
	44.6181
	40.2373
	44.6615
	51.1164
	25.856
	62.8793
	23.7123
	22.8336
	48.2048
	21.7331
	48.4846
	25.5235
	60.8913
	49.0863
	46.4127
	82.6481
	37.0033
	56.9786
	46.3489
	38.3878
	53.0027
	28.3137
	42.5654
	36.4996
	41.2665
	28.7224
	24.1652
	71.9268
	45.4555
	50.0531
	72.2404
	75.3157
	79.1934
	80.2306
	52.6399
	34.5283
	46.1416
	59.0592
	37.3843
	35.9476
	33.7357
	32.0808
	23.2167
	63.2301
	62.5769
	41.2969
	33.9857
	63.8297
	61.1415
	51.5535
	65.4981
	30.7523
	54.6688
	54.894
	65.533
	45.1458
	39.8217
	60.3064
	73.1426
	27.7252
	53.3312
	37.9523
	42.2621
	28.2011
	46.0403
	51.5198
	35.2485
	59.4407
	42.6634
	73.5727
	38.0772
	32.9928
	27.0698
	35.0693
	45.2349
	72.9542
	22.8072
	32.1972
	56.4059
	77.1669
	51.5908
	25.8998
	60.9756
	50.5649
	42.621
	41.5264
	34.9999
	64.9365
	47.2469
	86.8046
	51.3319
	18.9773
	38.2541
	14.3226
	64.6178
	24.4429
	39.0584
	27.388
	84.4024
	28.2483
	67.8107
	27.0046
	82.1718
	83.8865
	42.4728
	20.63
	55.0137
	48.4346
	23.8333
	63.8757
	64.648
	21.2644
	25.4891
	45.5042
	44.2533
	39.9434
	34.4338
	67.372
	67.8818
	38.1526
	62.6525
	16.0542
	22.6158
	16.7716
	74.4957
	58.2667
	31.6821
	50.2565
	27.2732
	44.7865
	47.4471
	57.6368
	55.5636
	87.3215
	58.7694
	68.334
	26.8452
	44.4191
	38.6652
	51.7258
	57.8743
	62.0363
	55.1916
	30.4915
	68.7332
	16.6558
	47.4891
	45.6721
	31.5792
	70.6784
	67.52
	23.4269
	58.7162
	43.142
	55.8228
	28.8295
	17.7569
	44.3183
	41.0096
	34.7121
	18.4281
	64.2216
	21.7984
	29.0502
	19.7411
	29.1208
	31.7391
	24.8608
	65.2345
	43.0135
	36.9473
	56.6901
	24.0688
	62.2742
	40.0338
	55.7525
	45.8251
	55.9458
	42.5606
	70.821
	41.045
	37.933
	39.8913
	65.1363
	45.7484
	84.3742
	19.653
	42.7624
	76.1831
	51.8007
	20.9026
	27.4345
	45.0181
	34.019
	82.1466
	20.9209
	75.543
	45.2038
	53.0265
	68.7231
	56.6232
	50.6878
	50.4696
	35.6583
	24.2205
	67.2048
	48.5056
	47.842
	23.2587
	90.7052
	69.9207
	67.3901
	60.8978
	64.7504
	56.7009
	22.0436
	52.2494
	40.3057
	39.3725
	18.6055
	30.3672
	63.9977
	50.6281
	34.3744
	37.8512
	63.2614
	78.4293
	23.1525
	67.426
	68.2065
	61.1456
	32.8187
	24.1026
	85.6307
	65.7695
	13.0981
	54.111
	75.9401
	86.7758
	77.1881
	58.612
	80.6568
	72.5582
	62.0637
	73.9401
	27.8187
	62.2096
	57.3775
	55.374
	27.8572
	67.3957
	25.9471
	31.5339
	55.4755
	33.8881
	53.9421
	66.8162
	63.5115
	64.9092
	64.6539
	43.9431
	64.8379
	86.4225
	55.3259
	53.5829
	88.7464
	32.2548
	83.5502
	42.9898
	85.5036
	21.3763
	70.7136
	56.5656
	56.8715
	88.8416
	115.359
	47.1242
	41.8636
	25.1326
	75.907
	79.1381
	32.4097
	78.9306
	59.0552
	60.334
	72.0115
	87.5191
	82.0766
	68.2395
	34.3815
	38.2894
	73.337
	64.3385
	31.7102
	60.7085
	31.0433
	74.3089
	61.4983
	73.7061
	60.3743
	85.3858
	40.0698
	41.231
	50.8752
	34.9526
	73.057
	50.0354
	30.8045
	57.5064
	31.7958
	14.8743
	67.5268
	56.7884
	27.5323
	55.7133
	19.9818
	66.6673
	75.8952
	25.1925
	77.9963
	71.6989
	63.7608
	60.7351
	43.6987
	27.5325
	66.918
	64.3253
	39.108
	20.1781
	62.3629
	35.5086
	32.0081
	59.6694
	90.8846
	37.2138
	28.5494
	39.4365
	52.6688
	76.4626
	63.8251
	84.1295
	72.2531
	28.283
	43.8286
	86.6203
	123.957
	54.9229
	90.1614
	38.2019
	36.8579
	42.2336
	38.4185
	32.6708
	47.3958
	86.1835
	28.0186
	30.3965
	21.5277
	68.6039
	81.7118
	42.8621
	84.7943
	73.9858
	48.267
	87.4945
	52.9721
	44.4514
	79.7011
	49.7286
	66.7684
	36.5328
	71.9266
	43.0596
	42.3592
	53.1281
	38.5363
	90.3437
	29.7467
	59.2384
	55.6172
	34.6984
	56.9536
	81.0442
	77.7033
	43.0104
	61.3975
	84.1454
	58.8655
	101.231
	37.5779
	26.7926
	80.0483
	81.9965
	68.4296
	70.8861
	53.2188
	65.4901
	20.382
	36.1927
	61.5176
	65.4443
	78.393
	45.1859
	15.5616
	23.514
	66.836
	15.2853
	29.7373
	31.1275
	15.3549
	28.0498
	41.3524
	32.7208
	60.4598
	21.6081
	36.1878
	22.5046
	51.8346
	79.3425
	55.0306
	21.6419
	28.8255
	29.2567
	17.8847
	55.4488
	66.9418
	48.2939
	53.1236
	67.2662
	61.2207
	54.9155
	57.0613
	51.6948
	37.9623
	60.5681
	55.483
	69.4933
	43.1787
	18.3386
	86.2197
	31.1996
	59.5045
	60.7454
	111.914
	15.9897
	36.7921
	79.9163
	64.6526
	24.4619
	70.5542
	56.2438
	80.5626
	21.47
	84.0424
	24.4095
	56.5266
	103.077
	72.0051
	83.1917
	72.4057
	43.514
	40.191
	76.7016
	23.2537
	69.0077
	47.4782
	71.3137
	65.4287
	33.0632
	22.0568
	68.5831
	77.7554
	65.5947
	74.6048
	20.4845
	93.7177
	42.2936
	66.7458
	40.4806
	64.1652
	60.6927
	41.601
	20.0362
	72.5671
	27.1112
	20.0523
	57.6895
	32.2206
	61.4356
	41.7379
	65.4365
	78.65
	68.8877
	16.5882
	85.8274
	65.5417
	61.2428
	64.735
	79.3563
	66.834
	75.211
	70.3244
	15.7655
	64.6744
	63.6874
	76.6349
	40.3146
	46.4133
	76.7643
	71.242
	66.315
	41.5056
	81.3724
	54.4681
	48.558
	12.397
	29.8241
	59.9048
	32.0978
	79.3418
	95.0798
	70.8221
	33.1414
	70.2089
	55.6671
	54.3855
	83.4071
	50.9121
	87.7879
	82.6992
	43.498
	66.9837
	61.0486
	50.3572
	62.2392
	94.1455
	33.1348
	92.8785
	28.2739
	70.6522
	97.1146
	34.9141
	38.2127
	82.7254
	72.0936
	50.5816
	25.9014
	28.4784
	86.1682
	75.7338
	94.6038
	79.5887
	70.0313
	83.163
	75.0983
	35.7642
	59.4024
	65.9902
	29.2299
	32.2327
	24.14
	64.6799
	86.3245
	41.1677
	66.4397
	28.3576
	30.9123
	23.4615
	68.1809
	40.1885
	70.4115
	33.7355
	29.03
	28.2398
	91.7891
	35.9725
	39.7428
	28.8809
	74.1307
	62.335
	38.5705
	73.5864
	79.1998
	83.8549
	32.3992
	31.1473
	85.7609
	80.6815
	35.2908
	52.6148
	55.4482
	80.2164
	65.1556
	58.8906
	29.0873
	56.997
	52.0508
	47.6107
	68.7755
	84.8824
	74.0239
	44.6589
	74.6307
	92.8859
	66.0324
	60.1156
	77.3935
	58.6991
	42.8109
	78.0627
	55.0724
	73.4844
	50.1966
	26.1366
	78.9137
	84.808
	54.5796
	41.1984
	35.6694
	51.4288
	32.0932
	58.6731
	83.9633
	53.0004
	35.3334
	75.7745
	74.1162
	23.452
	87.3457
	38.3911
	54.4118
	39.828
	56.3684
	54.6184
	46.5535
	37.2363
	14.2977
	33.0239
	29.676
	70.8982
	69.1869
	66.1342
	79.0809
	20.9318
	29.9835
	50.5673
	38.003
	49.8956
	78.0842
	23.1937
	111.142
	68.226
	41.4855
	82.8512
	65.8151
	79.2201
	30.1738
	49.5162
	41.7096
	18.916
	64.1026
	64.5122
	75.4165
	54.2078
	69.5469
	35.212
	40.5776
	32.7385
	27.4829
	68.6468
	66.6755
	40.5857
	66.4272
	97.6245
	32.7361
	36.7153
	29.1971
	72.8968
	64.3568
	76.3455
	47.3295
	53.53
	35.6243
	74.1584
	66.4406
	62.2137
	26.2228
	54.2346
	46.4619
	29.2011
	78.1222
	29.7474
	70.5
	50.0966
	20.4099
	32.5753
	45.5668
	18.5068
	31.5966
	91.3305
	60.7455
	42.1121
	62.29
	65.2528
	73.7534
	32.26
	50.8337
	81.388
	73.3145
	50.9682
	38.9232
	27.1328
	93.8381
	33.3007
	67.2489
	45.3889
	70.589
	97.4905
	45.8762
	68.9338
	55.081
	71.7992
	80.9242
	53.2519
	80.7248
	33.3161
	30.3111
	62.3729
	79.1216
	51.6027
	55.9407
	68.3299
	60.6131
	17.5479
	69.2953
	64.4327
	73.196
	75.0973
	83.8217
	34.3387
	85.5337
	71.2331
	64.0451
	48.0856
	78.7172
	64.4145
	22.7803
	29.2394
	61.5551
	24.4951
	93.0107
	69.7169
	56.1328
	80.8364
	50.2197
	43.6309
	63.7274
	60.6801
	48.0229
	54.6253
	27.0736
	77.5477
	19.0204
	63.5848
	35.2609
	45.5794
	50.9073
	71.4796
	71.7417
	75.5295
	24.1817
	80.5169
	81.3062
	73.9744
	102.58
	42.8947
	23.1971
	52.9514
	82.4094
	60.7149
	69.7911
	104.403
	71.0329
	49.3162
	79.7852
	89.4457
	42.1667
	63.6193
	23.4083
	76.0523
	54.676
	67.2735
	19.2129
	93.0536
	66.7121
	76.9459
	35.0148
	58.6391
	88.278
	72.1854
	90.3857
	36.9746
	58.9532
	93.5214
	34.5378
	57.9504
	61.6707
	41.4532
	75.2632
	25.4262
	75.6442
	65.519
	72.8868
	65.368
	52.263
	101.919
	75.0776
	72.0068
	46.1438
	82.1651
	69.8137
	41.4124
	61.4063
	72.5322
	93.2474
	56.8793
	66.2274
	52.6359
	85.2501
	12.8679
	34.583
	66.8117
	13.2357
	87.2432
	59.6647
	25.8725
	56.4947
	81.5254
	55.6625
	29.5892
	61.7098
	66.4571
	33.4345
	69.3892
	34.1908
	33.1333
	49.6144
	72.8346
	31.8243
	37.7656
	50.4777
	36.722
	20.9115
	81.8333
	70.5497
	32.5081
	47.6979
	53.0786
	51.6796
	72.167
	32.0231
	79.2433
	76.7519
	10.2821
	29.4767
	51.1052
	75.9022
	29.322
	81.7532
	35.9935
	59.5315
	85.898
	67.1948
	36.2672
	24.5054
	87.4174
	72.0026
	49.4137
	67.7899
	26.5072
	65.6603
	45.6476
	80.5326
	75.7946
	46.0827
	62.7466
	82.6741
	33.3232
	54.2428
	111.432
	41.7608
	69.6227
	58.0225
	66.7725
	33.301
	79.5141
	74.6491
	38.4527
	48.5283
	69.1594
	42.7097
	78.4214
	72.3758
	33.0264
	86.352
	30.9322
	49.5326
	54.3302
	74.326
	75.7227
	33.0279
	72.5797
	58.8338
	69.5375
	30.4298
	74.7252
	72.1601
	40.2153
	76.9207
	25.1508
	29.4053
	66.4301
	61.9801
	78.4471
	55.7453
	40.9229
	80.1359
	38.4325
	41.7511
	30.7051
	58.918
	86.7945
	59.4808
	37.3358
	18.8695
	32.9877
	75.4166
	17.626
	84.6959
	83.2912
	36.2992
	34.9337
	67.9946
	17.7272
	24.4036
	39.4065
	39.2591
	55.3071
	47.1606
	30.6267
	29.8493
	25.1498
	91.64
	37.7809
	40.0417
	14.4533
	18.5207
	61.5688
	106.346
	56.9394
	40.694
	31.5599
	49.8748
	55.7896
	82.8811
	52.8886
	14.833
	68.9264
	59.6317
	43.8939
	80.9547
	82.0861
	36.349
	32.1776
	66.8457
	77.3159
	69.145
	31.2367
	37.3674
	23.1231
	51.1343
	43.0663
	28.9035
	60.515
	32.7276
	33.166
	70.7127
	70.6252
	37.7589
	74.765
	30.7532
	25.5802
	70.1901
	47.5076
	27.7833
	28.8373
	75.343
	70.2258
	47.532
	39.8879
	18.2165
	83.0424
	65.3787
	31.4803
	76.6429
	78.1983
	48.2167
	44.2356
	67.8391
	76.7045
	58.4433
	68.2779
	64.3069
	41.8528
	66.4892
	15.4958
	54.5857
	51.8015
	67.5329
	70.6546
	41.4051
	86.4689
	67.3203
	76.2734
	105.384
	44.5256
	54.0889
	70.9469
	36.7413
	21.3608
	65.039
	78.1313
	98.3416
	54.7816
	72.7003
	37.9479
	30.5211
	80.3792
	54.1476
	72.8349
	47.2957
	45.6955
	78.9371
	26.6187
	75.9357
	61.9414
	85.7839
	43.3255
	76.818
	44.5526
	31.2245
	44.7801
	72.5871
	64.4524
	87.1716
	75.7205
	60.4396
	65.4301
	39.7128
	23.6533
	40.4451
	51.6126
	78.9357
	57.177
	99.2985
	46.3942
	54.9132
	91.8685
	92.1505
	68.4851
	9.76726
	35.8291
	26.7561
	24.8172
	63.9537
	54.3144
	76.7044
	43.8205
	82.2225
	21.3708
	68.2803
	82.3121
	22.4281
	33.5675
	24.0712
	93.7012
	41.6088
	16.5251
	53.4643
	60.2637
	62.2757
	78.801
	55.6913
	62.163
	36.121
	54.3819
	71.3241
	45.2097
	38.6737
	29.8352
	54.3393
	65.5286
	65.381
	61.9822
	31.6309
	72.1714
	30.3609
	19.114
	62.8112
	56.574
	57.7293
	73.6276
	73.7718
	25.7944
	35.8858
	72.9691
	70.1587
	42.8677
	41.0405
	49.055
	74.7389
	106.522
	24.4769
	25.2506
	72.1837
	77.5845
	52.5621
	29.0424
	37.1705
	48.4749
	29.7652
	75.3731
	76.0531
	63.3103
	19.3493
	63.9754
	37.5478
	44.5135
	69.6008
	45.5532
	35.1554
	20.9798
	64.2706
	75.1891
	34.0944
	33.2236
	78.1321
	77.289
	80.2782
	48.5377
	31.9235
	32.3762
	39.1333
	77.7446
	89.2519
	69.6462
	33.5133
	31.0584
	50.2222
	41.6581
	81.6097
	69.7887
	66.7768
	105.937
	114.721
	67.341
	75.5133
	65.7443
	35.4569
	27.33
	56.6732
	77.3767
	51.0278
	40.1944
	32.0145
	24.7854
	22.5273
	43.8844
	51.5082
	35.2125
	61.6176
	36.7834
	65.8191
	51.6086
	25.0219
	63.5687
	62.3586
	55.1185
	37.078
	23.7767
	28.8222
	65.5876
	24.4742
	36.2803
	59.7239
	54.6657
	21.4813
	52.1899
	73.9641
	34.3697
	52.1811
	50.8858
	30.5765
	53.0332
	81.6965
	23.0898
	39.0797
	33.1616
	34.6132
	76.8088
	29.9391
	41.1719
	49.9161
	44.9092
	40.354
	18.3529
	75.2208
	70.8929
	54.7706
	39.4361
	22.5542
	64.15
	59.0122
	69.795
	25.7977
	32.3449
	66.3812
	73.9823
	56.2458
	31.8356
	44.6456
	30.2939
	48.3872
	56.7378
	73.6198
	28.6535
	48.5959
	62.2339
	68.2376
	53.248
	60.3586
	26.7151
	75.8446
	26.2519
	45.3675
	62.3069
	79.3144
	55.5014
	95.0208
	39.0598
	81.0751
	19.8001
	86.3628
	78.2453
	32.2244
	37.2288
	18.9501
	70.2367
	53.0893
	21.9323
	31.6614
	97.4006
	30.1279
	28.1648
	105.419
	31.2479
	65.3273
	22.9615
	28.57
	26.5348
	29.4685
	17.2433
	71.6038
	69.1591
	36.168
	37.9881
	94.1559
	52.467
	52.86
	31.6989
	52.3807
	33.3721
	26.1052
	64.5204
	67.4749
	61.1759
	63.2979
	107.004
	25.429
	81.8177
	53.8812
	55.7173
	22.7987
	31.5128
	67.4253
	48.6684
	96.3495
	68.0633
	36.3744
	55.7867
	71.0139
	48.3907
	82.6893
	62.4
	23.2282
	68.3998
	57.2052
	71.475
	41.563
	24.1457
	37.6756
	35.0438
	109.774
	26.4371
	62.6621
	68.2416
	75.2187
	29.4093
	81.4413
	71.6728
	83.6072
	69.272
	53.9039
	70.5114
	49.7754
	22.8064
	83.5554
	104.744
	76.9094
	40.5229
	68.7546
	57.6759
	113.697
	24.1912
	56.8484
	48.1494
	27.3823
	71.2579
	69.5119
	63.2096
	59.2259
	26.5388
	86.1622
	33.2182
	103.713
	24.1813
	78.5004
	40.2557
	20.8026
	48.5393
	41.6701
	39.4651
	65.4338
	29.4992
	65.6616
	52.3288
	71.3923
	68.3549
	32.5377
	37.6011
	36.496
	26.1729
	35.5157
	89.7014
	68.7103
	54.6872
	43.7822
	27.0915
	22.9244
	53.987
	64.1992
	37.999
	75.6367
	45.309
	30.952
	23.5233
	73.1174
	62.374
	50.0566
	36.6324
	67.2161
	100.007
	36.2345
	66.8419
	40.2026
	35.2596
	23.263
	26.9434
	69.7063
	63.5013
	35.6349
	18.6753
	51.6245
	60.9333
	31.3501
	30.1832
	54.8618
	32.0052
	64.491
	82.8172
	71.8471
	39.1135
	23.9732
	32.9041
	55.7664
	64.9508
	49.5161
	50.9681
	36.6195
	26.474
	37.3676
	67.6688
	43.7317
	31.5819
	30.4387
	52.1652
	36.0432
	79.7604
	49.2844
	62.3692
	30.6723
	47.6602
	66.6927
	58.8673
	35.4889
	39.0814
	57.2781
	59.1207
	68.2943
	37.883
	24.0246
	71.7316
	64.7774
	26.1956
	25.3242
	34.0923
	32.6333
	37.8313
	74.4832
	72.7975
	32.141
	121.648
	24.0511
	70.4934
	22.1741
	27.7344
	16.513
	34.4123
	45.2198
	61.2911
	12.816
	37.7746
	62.107
	48.8827
	51.8243
	28.5222
	56.395
	63.0124
	25.9293
	36.5897
	70.9022
	45.5171
	29.2295
	35.9544
	22.8135
	60.2823
	35.7895
	87.8414
	71.8913
	28.7917
	25.0001
	24.2605
	77.2583
	39.5527
	37.9303
	54.5646
	34.7813
	21.5089
	50.051
	52.6632
	46.2113
	25.005
	76.413
	33.2384
	43.7419
	24.5496
	30.597
	79.2095
	55.5634
	29.3562
	36.7109
	41.0681
	61.3555
	36.3574
	50.2847
	83.2983
	29.69
	35.0489
	42.6844
	71.2068
	67.7608
	19.6707
	68.7318
	29.9572
	44.0062
	63.6053
	21.643
	68.5586
	58.8435
	35.1793
	59.7662
	49.8594
	43.4224
	59.3516
	66.9529
	19.8133
	21.0375
	20.3016
	53.7408
	27.6045
	20.757
	36.255
	67.6294
	46.9744
	21.5537
	21.6873
	15.4746
	56.0389
	59.3119
	32.7422
	54.8484
	36.1494
	28.6521
	44.9342
	77.5303
	52.293
	32.1232
	20.4603
	70.136
	78.3315
	61.0844
	41.875
	31.8595
	68.335
	41.939
	89.7075
	79.311
	31.5651
	63.1375
	39.0905
	54.5375
	22.2973
	70.6338
	38.4002
	71.6107
	61.9992
	49.7849
	64.7071
	27.4411
	81.0945
	33.8428
	61.0964
	41.5175
	27.8722
	28.1202
	43.9731
	32.7675
	64.1933
	21.6115
	28.2804
	63.2552
	58.3827
	36.7224
	68.0126
	63.426
	28.3442
	35.5697
	28.9527
	34.0405
	54.5475
	43.7782
	33.7254
	58.4662
	30.2418
	22.4508
	22.4934
	22.6214
	32.0237
	60.807
	65.2758
	77.911
	73.8016
	68.5014
	40.6521
	61.528
	52.1942
	66.0678
	17.9042
	21.1572
	33.0355
	39.3977
	66.1425
	50.8728
	19.0705
	69.3992
	95.5209
	59.2786
	45.0474
	33.0457
	57.4187
	39.1764
	55.6171
	46.5266
	72.9539
	47.3665
	75.8262
	33.6877
	74.5025
	56.3543
	70.66
	28.3993
	72.5374
	48.5492
	18.5194
	74.5951
	50.363
	64.2336
	49.1207
	66.3197
	52.6466
	42.9348
	91.2482
	72.105
	55.9612
	51.4135
	31.532
	86.5875
	58.6058
	50.2318
	33.0227
	40.2285
	33.3999
	47.7537
[truncated: 1,720 more rows]

## Sheet: Sup Fig. 7b
Supplementary Fig. 7b	73.3801	0.942029	0	3.2	15.8935
	68.2809	2.82609	0	5.6	23.5786
	79.8473	4.71014	12	8	33.4506
	74.6836	6.5942	22	10.4	45.5515
	67.0307	8.47826	39	12.8	59.7464
	65.7514	10.3623	47	15.2	75.7197
	76.4802	12.2464	73	17.6	92.9948
	56.8245	14.1304	99	20	110.975
	62.8443	16.0145	120	22.4	128.994
	55.0442	17.8986	139	24.8	146.379
	77.0909	19.7826	143	27.2	162.497
	64.9808	21.6667	129	29.6	176.804
	59.3545	23.5507	173	32	188.876
	60.3968	25.4348	175	34.4	198.421
	62.612	27.3188	159	36.8	205.283
	51.0793	29.2029	202	39.2	209.437
	72.2034	31.087	176	41.6	210.967
	63.4713	32.971	165	44	210.048
	49.8137	34.8551	151	46.4	206.92
	51.6293	36.7391	171	48.8	201.868
	44.8184	38.6232	180	51.2	195.2
	64.1804	40.5072	152	53.6	187.228
	71.3739	42.3913	168	56	178.255
	68.51	44.2754	161	58.4	168.565
	67.8143	46.1594	140	60.8	158.415
	70.3466	48.0435	199	63.2	148.032
	53.1419	49.9275	193	65.6	137.61
	55.5557	51.8116	147	68	127.31
	56.602	53.6957	204	70.4	117.264
	68.8917	55.5797	195	72.8	107.574
	50.7707	57.4638	168	75.2	98.3163
	70.8054	59.3478	164	77.6	89.5453
	66.4325	61.2319	176	80	81.2964
	62.3224	63.1159	187	82.4	73.5884
	60.2989	65	184	84.8	66.4274
	61.9573	66.8841	154	87.2	59.8087
	65.3056	68.7681	154	89.6	53.7195
	60.9467	70.6522	130	92	48.141
	68.991	72.5362	135	94.4	43.0496
	49.8021	74.4203	111	96.8	38.4189
	77.8012	76.3043	95	99.2	34.2205
	74.431	78.1884	100	101.6	30.4252
	60.0967	80.0725	102	104	27.0035
	58.5049	81.9565	77	106.4	23.9263
	57.323	83.8406	73	108.8	21.1654
	67.2108	85.7246	62	111.2	18.6936
	69.3357	87.6087	56	113.6	16.4854
	54.704	89.4928	55	116	14.5163
	63.4227	91.3768	45	118.4	12.7638
	70.1501	93.2609	37	120.8	11.2067
	38.1561	95.1449	49	123.2	9.82571
	50.9862	97.029	29	125.6	8.60283
	40.2689	98.913	28	128	7.52168
	51.8102	100.797	34	130.4	6.56732
	47.8589	102.681	27	132.8	5.72614
	51.6121	104.565	35	135.2	4.98583
	56.1693	106.449	21	137.6	4.33523
	55.125	108.333	19	140	3.7643
	68.8442	110.217	11	142.4	3.264
	54.1382	112.101	13	144.8	2.82621
	60.6486	113.986	25	147.2	2.44367
	78.5172	115.87	9	149.6	2.10988
	61.2468	117.754	13	152	1.81904
	53.8067	119.638	8	154.4	1.56599
	52.2401	121.522	4	156.8	1.34613
	69.6664	123.406	10	159.2	1.15539
	50.4897	125.29	8	161.6	0.990159
	54.0155	127.174	7	164	0.847231
	67.484	129.058	8	166.4	0.723784
	52.9921			168.8	0.617326
	80.7287
	56.2832
	59.3883
	61.0277
	52.9431
	62.2066
	54.8861
	49.1118
	58.6461
	60.0903
	57.8323
	60.7142
	58.7011
	44.8781
	56.9837
	62.3649
	62.0549
	58.6096
	61.1488
	62.6658
	55.7006
	47.6563
	55.8122
	55.3683
	77.9822
	55.4957
	46.6343
	50.2891
	64.839
	57.6993
	58.3283
	48.0484
	55.1555
	90.5545
	69.1425
	71.576
	77.8226
	55.653
	48.8917
	103.498
	59.2764
	83.0466
	45.1026
	57.3699
	53.9992
	82.439
	61.9288
	65.5485
	56.3874
	87.4556
	84.0261
	100.696
	114.458
	71.1261
	96.6788
	57.4689
	63.9822
	55.7977
	59.5218
	64.4531
	76.3839
	53.4535
	71.8928
	67.5674
	81.8147
	83.1627
	66.5036
	58.75
	63.811
	60.0747
	70.2436
	86.3861
	57.3292
	53.9062
	53.6257
	62.2289
	55.2685
	55.5746
	58.2563
	54.2393
	60.3683
	50.7905
	63.5953
	60.4167
	55.484
	57.9327
	84.9136
	86.8609
	56.5554
	64.6184
	74.7876
	89.0088
	62.1158
	67.146
	50.666
	56.577
	58.2672
	58.0437
	75.7677
	52.0646
	58.9837
	76.8728
	62.5879
	51.2238
	47.8922
	69.6071
	61.5899
	52.8267
	48.359
	48.3264
	52.6751
	75.8804
	72.7296
	54.9842
	56.424
	57.4592
	71.7495
	108.786
	58.7577
	94.9486
	81.7277
	47.9143
	56.6226
	81.8019
	60.009
	58.4801
	55.1765
	70.201
	70.7096
	55.2463
	44.9109
	44.4582
	80.5361
	44.9711
	47.9633
	80.8835
	49.5195
	100.935
	58.2529
	70.6435
	68.4572
	57.5186
	76.6582
	74.7261
	109.887
	95.1439
	81.9891
	60.9665
	48.5856
	104.221
	46.7118
	53.5096
	45.9183
	79.7238
	99.4457
	82.9076
	85.3136
	70.4383
	103.99
	92.9661
	66.7971
	82.691
	85.2723
	55.9741
	61.477
	79.8482
	46.0801
	67.2507
	69.5124
	80.2819
	69.1896
	54.2213
	79.8699
	49.1974
	85.3594
	61.9686
	83.2202
	54.0768
	82.3524
	67.4312
	53.8826
	64.5062
	81.8838
	77.5623
	49.8594
	66.4904
	59.2673
	53.3358
	53.4705
	66.0911
	52.4849
	67.0378
	54.399
	43.5007
	51.9924
	53.7428
	84.1958
	57.6697
	71.4288
	59.1838
	56.0914
	80.014
	69.3387
	55.2505
	52.0962
	81.0618
	56.2258
	61.3715
	67.8865
	53.0141
	58.3929
	76.6169
	52.0966
	54.2109
	56.1276
	86.7462
	56.5561
	44.4936
	60.6899
	39.0581
	56.3186
	53.5241
	55.1095
	70.8479
	32.4745
	52.5633
	54.0371
	43.4452
	52.08
	65.8013
	51.9249
	103.737
	45.9379
	33.15
	34.4037
	46.8689
	54.4053
	73.1376
	71.5172
	57.9874
	62.1668
	62.4078
	54.9273
	50.9702
	72.2392
	38.1425
	95.5301
	80.311
	28.4612
	37.0409
	57.4065
	34.5955
	62.7479
	100.367
	65.5136
	59.8205
	69.2719
	64.3805
	50.0923
	94.659
	31.9864
	72.7644
	50.5067
	66.6452
	72.1979
	101.759
	58.1152
	46.8561
	55.8943
	33.4016
	46.6611
	38.0991
	66.0735
	63.6044
	74.5552
	99.9827
	80.8678
	47.9244
	37.3654
	79.1286
	78.1177
	80.3668
	70.3183
	99.7486
	40.5
	48.0504
	52.789
	67.9821
	80.7148
	68.4369
	75.8554
	80.2264
	80.3721
	50.5738
	70.6569
	81.3403
	93.7273
	43.8817
	79.5661
	96.2213
	30.1714
	52.8188
	48.6062
	79.8563
	80.3408
	76.2252
	92.0138
	61.8453
	28.4976
	92.1614
	65.7714
	60.0273
	89.1958
	60.0878
	71.8678
	67.5334
	92.4153
	37.0691
	56.4053
	74.5771
	48.3108
	54.8567
	80.4457
	77.441
	62.1266
	85.3351
	86.0388
	75.8614
	87.4353
	45.4678
	63.3558
	70.7983
	71.7952
	58.4434
	84.5063
	70.8283
	77.6832
	78.352
	51.2124
	51.2463
	75.6586
	89.4915
	62.4511
	76.4513
	50.5604
	75.7642
	55.5855
	49.8347
	75.549
	76.2779
	28.2303
	55.8215
	49.8887
	53.5424
	49.2032
	47.6523
	52.9929
	60.2066
	51.4881
	72.9078
	79.4187
	86.7258
	69.0082
	48.7219
	69.6703
	51.6303
	58.1798
	48.1992
	47.7715
	49.5708
	81.4738
	48.6575
	63.7959
	49.0588
	53.5436
	49.8924
	53.4405
	58.2034
	52.0546
	54.7092
	50.0131
	89.0066
	49.4093
	55.4799
	47.7556
	50.8013
	54.177
	25.9535
	86.2296
	46.532
	51.9132
	52.2117
	35.0684
	84.9001
	49.2839
	66.9966
	50.7363
	63.0659
	51.332
	45.4617
	51.1174
	36.0203
	94.0501
	45.347
	51.9626
	48.2107
	81.0912
	42.1452
	35.8759
	44.9842
	43.8703
	41.6399
	43.1879
	42.2753
	89.4101
	56.399
	26.7345
	25.2661
	55.0715
	49.5343
	47.6411
	52.7301
	82.0371
	63.0376
	85.3509
	56.9962
	87.7156
	66.3272
	55.6878
	68.8834
	51.2585
	42.4346
	31.5328
	71.875
	56.1636
	78.491
	41.9972
	74.0239
	40.2898
	38.8939
	91.9119
	95.8786
	77.5135
	51.8082
	38.6488
	58.6202
	44.0824
	27.5199
	51.4523
	38.1201
	43.0446
	58.0667
	73.5237
	19.1395
	29.4565
	72.652
	41.0751
	18.2101
	23.2422
	57.4187
	51.6775
	76.1147
	85.0716
	36.6743
	74.4516
	44.8566
	37.4112
	56.1626
	31.3528
	95.2085
	79.6133
	52.0326
	57.5262
	31.7544
	79.6545
	58.106
	72.4906
	37.582
	72.3105
	79.6415
	57
	87.9076
	84.6191
	43.6642
	54.2797
	63.1464
	35.1744
	46.0697
	101.478
	31.2902
	68.9326
	73.6108
	77.9065
	69.1527
	49.1307
	89.8698
	32.9554
	66.4524
	20.4007
	73.9013
	62.658
	49.21
	61.4843
	80.8043
	60.4375
	59.7946
	74.7521
	36.3049
	66.7267
	54.1614
	45.438
	87.0161
	55.5453
	49.3491
	72.2312
	78.9976
	72.0282
	86.3103
	55.4619
	69.1995
	31.2167
	73.8321
	37.502
	86.7924
	36.0112
	22.4561
	69.2725
	65.1546
	80.4877
	45.783
	79.7036
	70.2708
	76.4434
	35.3543
	75.0743
	47.4613
	54.7736
	44.5604
	71.4849
	74.3781
	88.0672
	39.1477
	60.8083
	45.6961
	36.0853
	102.714
	73.6416
	71.9126
	90.2776
	72.6391
	85.7806
	80.6887
	57.4315
	81.3012
	79.4869
	70.2003
	37.7163
	86.7569
	78.8999
	25.5179
	35.4039
	65.7644
	75.0282
	38.628
	42.9292
	45.3038
	22.3649
	50.0904
	67.9533
	57.2938
	49.9194
	31.143
	55.8581
	53.3436
	52.108
	55.7372
	41.6814
	56.274
	39.4196
	31.947
	57.7535
	53.4553
	54.4284
	38.6111
	41.3663
	35.4917
	61.0306
	31.1806
	20.2998
	70.789
	45.4307
	48.7474
	48.5552
	58.2622
	52.6448
	91.3532
	53.3147
	43.9691
	38.7929
	26.7311
	42.8043
	44.9461
	37.2643
	41.0921
	57.4854
	57.3004
	51.3648
	89.2327
	63.395
	26.5412
	82.1925
	59.1239
	46.9187
	37.028
	35.6947
	39.3833
	63.8325
	54.0267
	47.9911
	39.3021
	69.7022
	44.1999
	38.6209
	98.3789
	38.1564
	48.6108
	27.5048
	48.249
	70.534
	51.7616
	76.0093
	49.4239
	44.4658
	43.4908
	78.207
	57.5925
	89.1406
	43.0459
	70.6868
	82.7551
	26.5741
	22.2113
	95.1422
	81.0973
	65.8139
	80.6706
	73.3863
	42.8467
	50.7964
	59.9949
	78.8826
	45.7441
	18.7316
	29.4808
	33.081
	31.6984
	58.9162
	30.6131
	31.6976
	32.8328
	69.568
	63.3312
	69.8146
	48.1295
	13.0026
	57.0388
	35.8305
	51.0105
	57.5218
	23.2818
	33.6163
	39.8839
	62.5084
	51.2266
	37.5313
	42.3663
	80.0943
	85.494
	30.6847
	23.4397
	26.3228
	73.6391
	68.6632
	81.0786
	30.9575
	41.5175
	42.976
	34.831
	35.3752
	38.221
	38.3572
	78.9749
	82.7295
	37.0459
	53.4853
	29.6178
	24.8256
	69.2793
	50.739
	54.4566
	19.3563
	34.4207
	69.1386
	26.1179
	66.0203
	94.1161
	28.5931
	78.3663
	39.0467
	20.6783
	55.4748
	40.2721
	62.9955
	18.6452
	77.1475
	76.2728
	61.4739
	17.7916
	37.617
	71.947
	65.7833
	76.575
	72.3673
	40.8687
	28.7224
	31.0204
	65.9277
	59.7082
	22.765
	77.2126
	65.8872
	38.5384
	40.9181
	68.0821
	57.1078
	72.4936
	29.0384
	31.9905
	40.016
	36.3681
	31.7193
	31.3178
	30.409
	20.2777
	40.7142
	73.6918
	36.6318
	62.7147
	61.8086
	62.5302
	82.5532
	37.4095
	24.2495
	65.3782
	75.7186
	40.0217
	26.7381
	38.3144
	81.1435
	75.3008
	74.3795
	76.6044
	67.2699
	72.8318
	75.9588
	66.2887
	31.4035
	29.2861
	52.8088
	38.2037
	52.9495
	42.6378
	38.4185
	35.3293
	16.9604
	73.0135
	78.7509
	66.8796
	60.0961
	40.5871
	54.3607
	50.738
	29.9654
	66.7937
	68.3136
	26.7254
	73.2196
	15.2765
	78.6156
	65.6105
	34.9184
	48.3581
	74.1991
	84.1903
	42.2174
	48.64
	72.7026
	27.4581
	16.3463
	60.9482
	23.6169
	60.1898
	17.7223
	80.164
	30.7896
	35.1324
	56.5738
	34.6168
	79.6773
	64.0061
	80.815
	56.7429
	18.8814
	64.5921
	20.3894
	71.9557
	64.9634
	62.2987
	61.952
	76.7478
	69.5261
	83.0886
	67.1033
	50.341
	49.9639
	47.9416
	25.2588
	20.503
	30.978
	33.9927
	68.884
	62.9671
	15.211
	5.29988
	66.8006
	47.6334
	24.4889
	28.418
	33.0975
	21.4299
	40.3604
	37.3774
	18.7537
	70.9904
	52.8363
	49.8862
	45.2511
	55.0817
	59.3797
	50.5834
	17.4772
	33.0823
	40.3446
	44.4144
	54.8578
	53.4127
	48.518
	48.9992
	60.3752
	47.988
	54.8563
	29.7484
	50.0087
	46.9974
	69.0956
	58.2716
	60.4048
	37.8679
	55.6019
	36.93
	56.2967
	42.148
	49.3146
	89.8537
	58.9367
	56.9957
	55.7216
	32.3313
	51.6053
	64.9792
	43.6922
	49.2821
	58.3744
	14.6043
	24.8983
	15.7373
	58.4446
	39.5537
	60.4998
	32.1865
	35.1162
	48.3743
	70.7117
	88.5853
	29.1337
	54.0796
	53.988
	81.449
	79.3772
	27.426
	21.4881
	33.8031
	67.1237
	43.3629
	41.9116
	49.2396
	40.8435
	39.3116
	95.8028
	45.2215
	75.6727
	87.877
	33.4044
	61.4503
	26.7694
	56.275
	40.9251
	59.1617
	36.7874
	39.7572
	94.9173
	44.1502
	51.7807
	37.4514
	51.5896
	27.4879
	26.4275
	22.8162
	24.2607
	87.5822
	71.3052
	55.8168
	22.5253
	40.2699
	49.3309
	29.7978
	79.8718
	42.2907
	40.6583
	57.2815
	77.613
	33.2001
	17.0166
	30.7881
	30.9474
	81.8511
	59.6013
	45.6864
	52.8766
	33.0188
	53.6067
	38.4632
	76.0627
	57.9374
	21.6361
	19.381
	70.8839
	85.1656
	46.4209
	30.7486
	55.1692
	52.7303
	71.2155
	25.4462
	78.8496
	17.2224
	26.1268
	36.6011
	28.5437
	65.445
	63.654
	67.1418
	67.1577
	38.8197
	37.0781
	60.9406
	73.4672
	59.4768
	49.2108
	18.9108
	77.7277
	23.5525
	19.5443
	60.3281
	60.2501
	67.2505
	26.7228
	22.6651
	47.4152
	48.4443
	67.8779
	22.0631
	22.7366
	42.1095
	74.5688
	41.6143
	24.9486
	79.1496
	69.8033
	58.5312
	74.5792
	34.9448
	14.0063
	42.2398
	18.6632
	18.0907
	31.3483
	14.1134
	77.9944
	29.8816
	65.317
	80.2154
	23.0056
	27.6012
	26.7189
	72.4478
	57.5855
	82.9617
	49.0897
	19.0675
	60.6837
	37.7349
	71.3357
	54.2322
	39.5771
	61.2627
	47.85
	17.9014
	74.2603
	47.0477
	59.675
	9.2462
	35.7921
	7.72324
	65.4253
	77.3371
	15.4488
	54.8265
	70.4421
	34.0016
	34.2993
	21.3015
	63.5784
	24.7932
	64.9161
	64.1406
	60.158
	67.4345
	16.6626
	42.7106
	17.9469
	23.6203
	21.4843
	36.5575
	24.5977
	22.8411
	19.1601
	72.813
	23.7131
	64.8624
	38.7973
	46.2509
	13.7293
	30.0617
	67.0873
	44.1973
	53.2964
	67.9469
	24.908
	39.4851
	36.5795
	18.1132
	17.6528
	71.2419
	60.5421
	36.4719
	14.3288
	43.2126
	75.8472
	25.7157
	79.6085
	24.4761
	44.7234
	69.441
	21.3255
	18.7853
	15.1451
	33.2275
	68.9424
	26.704
	66.6083
	65.2005
	25.7298
	74.4119
	58.9102
	48.7801
	69.5241
	23.6953
	68.3316
	16.9838
	49.3981
	50.3564
	59.627
	43.7922
	15.14
	29.1618
	33.1098
	65.5051
	51.0115
	73.6093
	54.592
	21.0159
	67.9521
	15.0302
	50.9967
	50.5482
	95.9766
	57.4558
	96.8575
	15.5824
	68.6711
	29.8261
	74.2382
	75.9849
	28.5451
	54.5455
	80.3644
	47.4893
	74.8476
	15.4472
	31.8237
	67.2038
	70.5942
	10.5795
	44.7045
	52.1572
	30.7903
	74.6688
	68.0244
	14.3134
	16.8538
	78.6546
	68.8297
	74.5767
	24.026
	31.8544
	51.5319
	25.8998
	31.5732
	29.1806
	21.2638
	44.6638
	24.1517
	75.2639
	32.3058
	31.2715
	43.9521
	49.5105
	53.9542
	49.4202
	41.183
	47.6191
	58.2527
	52.2052
	55.7626
	40.3698
	49.8234
	45.6418
	55.6609
	59.4466
	84.0203
	40.6233
	42.9776
	47.4728
	47.5723
	34.2135
	47.7392
	59.04
	19.7078
	86.1463
	44.0016
	46.0332
	25.422
	56.908
	32.807
	53.8518
	87.296
	26.176
	45.0771
	17.965
	67.9188
	23.0872
	53.8743
	27.7126
	83.1945
	62.1034
	37.5356
	83.8205
	54.2656
	83.9629
	48.4738
	35.6121
	60.09
	27.5636
	82.2952
	55.6308
	48.2201
	37.6835
	32.7716
	55.5281
	36.3585
	47.2868
	76.3941
	55.1695
	71.4733
	46.412
	41.28
	46.7367
	73.1782
	80.0742
	63.0215
	29.9174
	37.094
	32.5024
	67.1883
	52.3422
	52.6535
	30.1755
	69.3194
	39.6118
	38.2545
	43.6717
	42.6023
	63.3679
	56.8719
	68.3309
	51.0255
	47.7669
	82.6985
	35.482
	83.3153
	64.9537
	29.6237
	43.6384
	44.1357
	28.4057
	84.4579
	52.7744
	58.7841
	55.723
	47.8982
	42.6298
	13.0027
	19.2632
	46.0808
	55.5449
	69.7465
	47.7913
	36.7126
	31.9106
	60.8045
	55.6508
	37.9621
	31.0582
	21.1726
	34.9899
	86.8828
	57.3035
	75.7572
	61.386
	63.8331
	56.7722
	55.1556
	52.1834
	74.3706
	51.9299
	18.3753
	27.9304
	15.0887
	15.086
	47.4944
	75.8527
	48.8665
	62.5678
	30.2053
	65.9693
	68.1009
	31.9986
	75.6908
	4.58105
	18.6441
	6.52483
	59.7277
	62.1306
	18.1309
	78.7375
	29.2043
	31.2297
	18.2281
	30.5036
	21.4496
	41.1196
	21.4209
	9.59346
	34.9958
	53.6196
	44.362
	80.2228
	46.7727
	53.5946
	44.5716
	42.3732
	46.6138
	48.2976
	64.336
	52.8451
	25.1873
	58.7558
	40.867
	43.2397
	25.7757
	17.9997
	74.9585
	79.2525
	81.301
	88.0125
	39.9807
	7.25865
	51.7442
	65.233
	42.9135
	41.0043
	20.4135
	23.4279
	39.0294
	20.5801
	18.5459
	25.6177
	21.2452
	79.4447
	33.2951
	46.8087
	37.4697
	37.6134
	46.3749
	67.5651
	46.7841
	74.3852
	42.5832
	82.1553
	10.034
	16.2181
	13.7005
	22.697
	33.1081
	27.4296
	49.3787
	26.0798
	15.7306
	63.2645
	15.8935
	61.7493
	32.2261
	18.8678
	89.6032
	76.7559
	54.6768
	27.5743
	65.3491
	59.1777
	54.7985
	42.2711
	29.1621
	78.6159
	50.8791
	20.4908
	7.35873
	28.9805
	69.5844
	57.5179
	31.0658
	42.7271
	62.3907
	73.0351
	41.3094
	82.8468
	74.4216
	77.3676
	39.4174
	25.5834
	20.6698
	63.9582
	18.2424
	55.1742
	51.3082
	20.935
	44.5786
	88.1237
	73.2713
	73.9635
	44.9107
	50.4368
	65.2427
	60.93
	59.1932
	42.5627
	14.384
	64.1121
	20.8438
	33.4636
	35.3814
	19.0218
	33.524
	37.4616
	33.6409
	56.2167
	48.657
	64.3061
	13.8313
	23.8176
	5.73766
	65.9216
	60.0805
	39.2008
	83.6862
	17.3888
	8.81949
	71.8178
	69.2178
	28.5239
	63.7969
	70.5368
	25.3718
	19.0261
	45.2448
	29.178
	74.0615
	66.2389
	89.3456
	49.4266
	56.6811
	81.3122
	8.91323
	76.6839
	6.97492
	20.3845
	18.9857
	38.1034
	63.7411
	70.352
	38.7211
	15.3567
	45.9739
	66.0498
	43.853
	21.0496
	12.7898
	47.4741
	70.3083
	20.6703
	28.546
	69.59
	12.2332
	16.0975
	75.5334
	69.1956
	12.6201
	19.2695
	65.7981
	42.8703
	9.52176
	55.146
	37.66
	20.6091
	66.7892
	88.0694
	56.4484
	77.0715
	71.9821
	68.7438
	15.8042
	15.2444
	64.081
	27.6821
	30.9853
	36.562
	32.9356
	14.6916
	46.113
	53.3644
	57.691
	30.1482
	63.0537
	46.3761
	35.1328
	22.3077
	48.4927
	82.5741
	47.4736
	53.6578
	50.1819
	39.2541
	93.123
	28.1758
	43.125
	29.7728
	39.7162
	81.3602
	56.4947
	26.4019
	48.6181
	32.6106
	29.1363
	78.2507
	40.4354
	54.7392
	45.6504
	32.5166
	34.9588
	36.0632
	13.1455
	22.6275
	35.7702
	51.5667
	55.4014
	53.7128
	44.2766
	57.526
	91.147
	55.081
	78.7104
	61.7048
	36.6961
	94.3794
	58.6906
	80.8074
	72.3084
	44.3563
	42.2457
	55.2589
	39.1377
	70.6832
	90.9218
	53.1935
	19.7923
	74.317
	55.2174
	63.5186
	47.9752
	58.5939
	49.3217
	68.1334
	58.4387
	37.4212
	38.0148
	43.0166
	64.3914
	57.3677
	78.4091
	38.4782
	52.5734
	44.2619
	31.8175
	58.5864
	72.5186
	64.2879
	38.8224
	72.416
	48.2646
	78.2192
	79.36
	56.2375
	52.8316
	57.7151
	46.0991
	69.7079
	19.6884
	57.6872
	45.2591
	47.7625
	52.6489
	36.647
	55.0601
	51.3202
	26.7635
	51.0168
	61.1508
	49.9359
	34.4689
	23.7097
	15.3622
	33.4758
	28.0938
	64.1655
	50.8136
	51.3219
	66.0834
	76.7485
	33.3724
	32.3563
	29.0132
	36.1055
	41.8772
	32.3499
	86.2986
	89.071
	43.4932
	81.0574
	39.9595
	47.622
	22.0919
	27.0876
	42.5199
	80.9436
	29.8383
	66.3533
	54.5942
	62.324
	74.3863
	54.2942
	39.1383
	54.4864
	54.9529
	47.8036
	54.4025
	47.7969
	83.196
	12.9815
	11.1051
	40.4416
	26.1851
	41.0734
	19.6358
	17.5834
	17.5421
	82.921
	56.9804
	6.53569
	22.9433
	34.5739
	55.1325
	12.9924
	31.066
	52.9226
	83.3632
	54.1919
	32.7076
	38.0758
	21.3001
	33.9638
	60.9849
	71.2511
	73.5811
	55.3052
	27.2208
	62.8395
	28.5055
	65.0866
	36.658
	65.4172
	19.8192
	75.23
	21.4463
	75.671
	43.7185
	17.7636
	63.6483
	44.8017
	28.887
	40.8717
	11.1717
	59.1653
	38.3686
	21.7738
	63.8893
	29.6093
	47.3383
	18.106
	51.6282
	44.7295
	54.498
	49.3275
	55.3031
	35.7744
	34.7698
	14.6962
	45.2646
	57.418
	9.26778
	59.3933
	25.7557
	54.7025
	63.9713
	41.4462
	34.0577
	16.1649
	58.4053
	63.5089
	80.3306
	50.6717
	29.6099
	53.8817
	35.9969
	37.4591
	53.1421
	67.8087
	70.1242
	43.9058
	60.3568
	62.1052
	14.5669
	89.1431
	37.3382
	35.5975
	58.9455
	31.3477
	62.4425
	82.8408
	68.9813
	50.3323
	50.3735
	32.033
	33.4271
	52.1997
	26.1709
	48.7108
	21.6531
	60.2735
	60.1675
	70.5557
	41.4713
	43.2227
	60.1365
	32.5046
	77.4604
	58.4099
	48.1673
	58.7356
	67.3479
	74.3989
	40.7761
	93.3009
	11.2872
	53.0148
	85.2437
	51.0337
	14.4521
	17.2349
	64.7902
	37.7773
	16.4029
	71.798
	85.2228
	10.8097
	77.1707
	44.053
	77.1407
	73.9572
	33.4434
	85.9364
	63.8314
	28.3064
	32.6782
	32.4569
	65.7387
	74.2023
	51.3835
	80.1045
	50.7401
	47.556
	25.2844
	50.6493
	72.3225
	31.762
	47.9169
	52.9359
	72.9278
	75.5656
	25.2011
	77.2608
	37.024
	19.2622
	33.478
	20.1261
	25.5684
	52.5171
	82.3534
	64.8951
	18.0146
	57.3761
	37.6375
	37.7755
	26.5336
	33.0498
	29.868
	46.8231
	19.7715
	65.8225
	52.6441
	40.8718
	60.8844
	15.8809
	12.2224
	9.1481
	35.4278
	75.0754
	72.5454
	33.9699
	22.8479
	52.5801
	68.5871
	85.767
	30.2487
	53.1932
	32.9254
	28.7148
	46.8803
	26.0935
	69.9224
	31.1932
	38.5071
	37.9881
	50.863
	35.088
	49.858
	69.7395
	36.7367
	41.5587
	38.4827
	51.0949
	24.3969
	28.9903
	24.9678
	13.1843
	35.6132
	35.4612
	10.863
	55.5089
	14.3906
	25.7901
	29.6108
	57.5746
	25.1308
	67.1546
	19.7044
	11.5774
	23.1573
	32.447
	48.201
	67.3196
	52.3314
	34.7901
	44.4559
	75.5225
	63.1872
	25.0179
	103.922
	40.2802
	48.1723
	36.7261
	33.0611
	49.6032
	101.764
	54.946
	78.1114
	53.298
	94.3312
	60.3365
	46.5355
	41.3733
	70.429
	79.4216
	44.2371
	33.7524
	67.9527
	49.5218
	42.5697
	36.3165
	58.8362
	75.2692
	42.3974
	48.6152
	68.5143
	64.1045
	34.0169
	51.0084
	50.2283
	37.0374
	42.0092
	54.6207
	52.2956
	88.2378
	104.603
	50.0746
	42.0155
	71.6032
	58.0377
	42.2827
	60.9842
	77.5528
	29.2058
	103.82
	55.8326
	62.9812
	68.1033
	77.624
	41.3052
	86.8858
	54.1437
	100.605
	40.6102
	54.1854
	88.5568
	42.1998
	43.782
	98.9814
	78.1853
	38.1265
	81.1814
	47.8002
	20.215
	78.0583
	65.8786
	85.3108
	52.2876
	28.9863
	60.743
	15.5066
	61.3118
	41.0208
[truncated: 4,612 more rows]

## Sheet: Sup Fig. 9a
Supplementary Fig. 9a	4.83593	0.0357143	15
	2.72266	0.107143	48
	3.40421	0.178571	94
	0.496061	0.25	106
	0.705904	0.321429	128
	2.74236	0.392857	145
	5.14519	0.464286	158
	4.25143	0.535714	156
	2.35214	0.607143	149
	3.50406	0.678571	147
	2.81994	0.75	150
	1.09412	0.821429	138
	3.47676	0.892857	160
	3.49831	0.964286	163
	1.13176	1.03571	163
	0.748027	1.10714	130
	2.12477	1.17857	107
	1.49551	1.25	118
	0.0376791	1.32143	113
	2.332	1.39286	101
	0.632591	1.46429	91
	1.65132	1.53571	97
	2.52478	1.60714	82
	0.762	1.67857	60
	0.478002	1.75	74
	2.16615	1.82143	63
	1.28682	1.89286	69
	1.6829	1.96429	64
	0.929944	2.03571	38
	2.57075	2.10714	51
	0.882797	2.17857	43
	0.715158	2.25	39
	0.431657	2.32143	44
	1.42544	2.39286	20
	1.22533	2.46429	25
	0.52728	2.53571	34
	2.08129	2.60714	30
	0.798757	2.67857	26
	0.363865	2.75	27
	0.289003	2.82143	27
	1.86385	2.89286	21
	1.0405	2.96429	28
	1.13794	3.03571	21
	0.620906	3.10714	15
	1.01787	3.17857	17
	0.313077	3.25	15
	0.695056	3.32143	11
	2.22529	3.39286	11
	0.413105	3.46429	13
	0.599409	3.53571	10
	0.940606	3.60714	10
	1.58055	3.67857	5
	0.87058	3.75	6
	1.01252	3.82143	4
	3.01702	3.89286	9
	0.525808	3.96429	4
	1.43439	4.03571	2
	0.908905	4.10714	4
	2.25647	4.17857	3
	1.52942	4.25	5
	1.82273	4.32143	2
	0.542659	4.39286	1
	1.64613	4.46429	2
	1.00136	4.53571	1
	2.54125	4.60714	0
	2.22914	4.67857	1
	1.41172	4.75	0
	1.50437	4.82143	2
	1.95278	4.89286	1
	1.31026	4.96429	0
	1.13323
	0.392928
	1.70399
	0.719763
	2.08712
	0.884065
	1.35607
	1.6659
	0.454957
	1.36287
	0.882154
	1.2158
	1.76221
	0.959062
	1.74869
	1.85204
	2.63317
	1.50722
	1.4572
	2.80717
	1.39069
	1.09232
	0.910339
	1.2732
	1.19826
	0.53355
	1.36861
	1.06709
	1.35345
	0.250856
	1.85573
	1.42482
	0.654546
	0.941046
	1.38509
	0.385448
	0.548011
	0.577271
	1.01544
	1.11314
	2.40655
	0.568857
	0.28169
	0.891739
	0.775022
	0.905489
	0.980269
	2.00936
	1.17675
	0.220803
	0.713635
	2.99728
	0.516513
	0.509102
	0.937612
	0.800972
	1.32261
	1.10081
	0.363663
	0.974106
	3.03869
	1.60659
	0.568471
	1.87675
	0.524732
	0.552187
	0.642753
	0.914176
	1.12258
	0.936193
	0.378151
	1.09553
	1.58594
	0.797319
	0.165041
	0.88434
	1.66332
	1.18063
	0.89649
	0.371106
	2.74246
	2.18727
	1.40803
	1.23501
	0.856304
	0.75206
	0.674765
	0.863674
	1.34946
	0.944118
	0.887242
	3.15929
	0.441822
	0.512359
	1.97816
	0.803282
	0.346956
	2.03153
	0.942292
	2.70036
	0.397115
	0.975934
	0.567117
	0.805322
	1.00926
	1.36903
	1.92876
	0.398004
	0.759696
	0.208736
	0.949745
	3.24103
	0.45413
	0.400556
	1.02006
	0.322297
	0.965605
	0.283799
	2.9495
	1.51403
	0.641476
	0.811855
	3.41073
	0.91063
	1.71087
	1.05656
	2.67513
	1.4779
	0.825317
	2.18549
	0.0947513
	0.385051
	0.471168
	4.20716
	0.735155
	2.83103
	1.35267
	1.79117
	0.887811
	1.70423
	2.34387
	0.40298
	3.89827
	1.34346
	1.48907
	2.35476
	0.413349
	0.60215
	1.2917
	1.0956
	1.76237
	2.17559
	0.786202
	1.61508
	0.0504279
	0.455986
	1.27583
	1.23569
	0.856949
	1.37658
	1.37208
	0.453202
	1.18217
	0.743591
	0.799262
	3.28768
	2.31488
	0.550188
	0.108835
	1.30565
	2.32943
	2.68842
	0.697369
	2.61506
	0.780188
	0.659783
	0.779288
	1.56651
	1.36578
	0.370425
	0.884294
	0.898979
	0.659348
	0.91268
	0.389261
	2.79225
	0.694903
	0.947336
	1.17079
	1.71904
	0.845488
	0.926452
	0.420113
	0.729771
	1.2715
	0.518016
	1.7618
	0.569427
	0.322079
	1.58014
	0.308268
	0.584433
	3.50069
	2.92874
	0.542861
	2.75293
	3.63426
	0.766754
	1.34361
	3.14503
	3.2306
	1.43779
	0.819764
	4.66982
	2.05117
	0.110547
	0.675851
	0.953446
	4.43002
	1.00777
	0.624417
	1.40154
	1.26801
	0.908835
	1.79837
	1.75597
	1.59182
	0.517988
	0.875429
	1.26323
	0.562561
	0.468245
	1.26428
	0.278416
	0.189824
	0.211846
	0.684733
	0.651437
	0.360111
	0.855262
	1.00893
	1.03941
	0.674487
	1.79019
	1.74774
	1.80944
	1.43948
	3.44473
	0.489905
	1.91372
	1.84844
	0.866726
	0.630613
	0.553949
	0.847102
	1.00011
	2.59589
	0.949465
	1.97506
	1.27846
	0.631267
	1.04734
	2.4634
	0.765276
	2.87289
	0.34797
	0.252383
	1.51378
	1.98501
	0.922686
	2.22277
	0.556779
	2.39548
	0.772074
	0.372025
	0.457964
	1.57196
	0.795752
	0.392882
	1.12837
	1.62886
	1.89707
	2.69293
	3.28678
	0.329427
	0.18697
	1.61685
	0.253032
	1.53702
	0.885189
	1.88714
	0.638034
	0.443442
	1.82136
	0.916253
	0.389807
	0.429754
	0.763787
	1.12889
	1.53043
	1.18306
	0.133631
	2.99129
	0.491103
	1.00169
	1.50693
	0.890536
	0.581995
	0.792737
	1.90814
	1.05324
	0.68823
	0.817618
	1.04752
	1.10247
	0.771922
	1.00655
	2.79801
	1.92148
	1.98773
	0.10553
	1.04498
	0.903663
	0.514546
	1.86493
	0.434481
	0.736783
	1.12142
	1.3883
	0.873935
	0.910036
	3.15276
	0.740833
	3.48075
	0.532456
	0.953424
	1.7117
	1.01371
	1.2799
	0.652438
	0.919108
	0.255013
	1.45046
	1.06718
	0.799542
	0.298609
	1.2106
	0.410824
	1.36725
	1.17578
	2.12657
	0.47199
	0.542386
	0.869612
	0.730437
	1.30471
	1.27329
	0.948848
	3.1862
	0.937992
	1.73741
	1.58213
	0.617925
	1.40867
	0.472262
	1.2026
	0.974498
	0.872315
	0.679993
	1.0367
	0.881541
	0.961326
	0.770878
	0.22902
	1.13641
	1.55457
	3.29507
	1.04009
	0.956608
	2.51089
	0.589985
	0.823244
	0.221068
	1.10502
	0.712519
	0.728148
	1.06313
	0.167163
	1.22964
	2.72616
	3.28464
	2.35069
	0.463252
	3.01975
	0.381741
	0.435758
	0.840875
	0.560833
	1.60424
	0.496608
	1.60492
	4.1174
	0.992957
	0.619628
	3.59524
	0.607465
	0.203356
	1.20803
	1.02824
	0.0225445
	0.99213
	1.52409
	1.14013
	1.33417
	0.829547
	0.329641
	1.12063
	0.69762
	0.649696
	2.21508
	3.32784
	0.429855
	0.917318
	1.63558
	0.488193
	0.727128
	1.1264
	0.903908
	1.04556
	0.985244
	1.02476
	0.545045
	0.738927
	0.434978
	1.01782
	2.18769
	3.60968
	0.736609
	0.717863
	0.685307
	1.5107
	0.650039
	1.19564
	0.704301
	1.36015
	1.03886
	1.18719
	0.325134
	0.482182
	0.708375
	1.76793
	0.169434
	0.681954
	0.662736
	0.758819
	1.24016
	0.94169
	0.611471
	0.451504
	1.47762
	1.5985
	1.30911
	0.755603
	0.528229
	3.06425
	0.570629
	0.677096
	0.189368
	0.711547
	0.71473
	2.10198
	0.150535
	0.724587
	0.537417
	1.04193
	0.4751
	0.128519
	1.07322
	0.557545
	0.132917
	1.0668
	2.72346
	0.978083
	1.86402
	1.20925
	1.35198
	2.63153
	0.457344
	1.91969
	1.0564
	0.634012
	0.367512
	0.553541
	1.3192
	0.753859
	0.780779
	0.621051
	1.18364
	0.368126
	0.28547
	1.53932
	0.956894
	0.798419
	0.819726
	0.326901
	0.33614
	0.918061
	1.34137
	1.01464
	0.605113
	0.327898
	0.624395
	0.962496
	3.24746
	0.657592
	0.636456
	0.273313
	1.12597
	0.516275
	0.70218
	2.78883
	2.37779
	1.02441
	0.411583
	0.27015
	3.11316
	0.944918
	0.694816
	0.519262
	2.21362
	0.562352
	1.18267
	0.393924
	1.15932
	1.75408
	1.27835
	0.567475
	0.846838
	1.88369
	1.00046
	0.572597
	0.57562
	1.12906
	0.376458
	1.08033
	1.3046
	1.50344
	0.504811
	2.3358
	0.903564
	2.33072
	0.333547
	3.11838
	0.375134
	0.897529
	0.51153
	2.30078
	0.554898
	2.33442
	0.850198
	0.0978009
	0.230173
	3.96068
	0.253023
	0.790588
	0.343455
	0.299331
	1.48936
	0.804995
	1.69949
	0.481924
	1.33589
	0.995485
	0.670073
	0.60658
	1.01914
	0.818743
	0.498998
	1.47594
	1.4952
	0.829381
	0.192454
	0.49682
	3.54467
	1.18786
	1.32664
	0.560619
	1.83392
	0.622697
	1.40775
	0.731384
	0.925387
	0.898543
	0.230488
	0.861181
	0.630147
	0.552837
	0.872061
	1.34167
	0.9287
	2.24472
	0.392273
	0.356103
	0.97503
	1.43745
	0.547764
	1.54114
	1.49429
	0.937268
	1.62159
	2.0285
	1.17433
	0.835918
	0.911097
	0.216154
	1.13247
	0.392117
	0.519821
	1.25401
	0.811466
	2.04887
	1.57657
	0.706847
	0.612219
	0.904922
	0.699876
	0.367462
	4.86191
	0.449013
	0.763236
	0.542065
	1.54063
	3.7128
	0.429349
	0.644266
	0.616747
	1.19709
	1.01491
	0.421241
	0.842065
	1.32488
	2.22611
	2.30094
	0.930371
	0.22479
	1.17724
	0.417947
	1.04905
	2.25564
	0.957259
	1.28665
	0.738896
	3.45856
	0.721204
	1.67849
	0.818746
	0.74379
	0.616662
	1.67837
	0.71387
	0.401498
	1.02821
	0.383071
	0.772578
	2.29993
	0.750277
	1.909
	0.974781
	0.587318
	1.22195
	3.36764
	1.10976
	1.56643
	0.0910603
	4.34444
	2.92757
	0.872304
	3.80313
	3.28892
	4.5321
	3.20344
	0.941017
	2.07364
	2.3561
	0.700982
	1.28008
	2.49161
	1.06516
	2.68668
	0.701738
	0.90055
	1.0658
	2.16207
	2.9298
	0.594822
	1.33394
	1.86187
	0.694779
	1.64077
	0.919078
	0.140992
	0.338932
	2.13739
	0.785522
	0.20373
	0.381331
	1.01737
	0.795955
	1.86257
	0.574905
	1.60292
	0.806417
	2.58829
	1.22042
	2.27287
	0.131042
	2.83171
	0.0321231
	2.8633
	0.329155
	1.33664
	0.465671
	0.944437
	2.68187
	1.11734
	1.06715
	2.74414
	0.351141
	1.24557
	0.394672
	3.9264
	0.746568
	1.12854
	3.15952
	0.978392
	0.715302
	0.0454728
	0.436249
	0.828628
	0.722214
	0.399796
	0.441482
	0.84419
	4.13449
	1.01605
	2.50927
	0.569188
	1.99311
	0.430659
	0.633655
	1.16852
	1.17709
	0.247436
	3.34142
	0.661075
	0.426293
	0.601647
	1.11074
	1.89346
	1.93067
	1.7559
	0.909289
	2.88043
	0.591382
	1.19039
	0.263766
	0.364103
	1.7922
	0.699329
	0.886003
	1.23849
	0.968237
	0.898012
	0.605877
	0.353976
	1.37852
	0.408055
	1.1456
	1.96333
	1.2847
	2.45721
	2.20799
	1.05677
	1.27403
	1.76414
	0.177768
	0.678565
	3.04852
	0.837975
	0.341174
	1.46725
	2.58309
	2.99556
	0.519092
	2.43707
	0.820201
	0.338677
	0.728091
	1.37942
	2.8746
	1.38193
	0.425011
	0.772584
	1.03464
	0.334421
	0.398793
	0.965968
	3.93889
	0.180629
	1.09279
	1.29703
	0.739014
	1.47175
	0.682689
	0.342867
	0.648771
	1.65468
	0.578091
	2.30686
	0.311825
	0.52406
	3.08345
	0.790171
	0.225733
	0.326901
	0.343041
	0.440144
	0.514195
	0.494492
	0.27722
	0.494861
	1.57625
	0.122581
	1.61363
	0.952578
	1.10946
	0.154153
	0.36509
	3.53485
	1.34825
	0.860902
	0.68787
	0.707698
	1.07754
	0.710181
	0.592297
	1.64646
	0.888468
	0.529108
	1.53881
	0.547994
	0.376977
	0.648766
	0.472606
	1.08783
	2.16999
	0.574048
	0.326575
	0.401635
	1.77638
	0.609158
	2.32889
	0.281048
	0.78106
	2.51334
	0.690336
	0.80003
	1.25384
	3.87637
	1.00732
	0.215107
	0.940507
	0.165606
	3.91593
	1.79925
	0.320143
	1.19784
	0.51997
	1.54483
	0.71584
	1.97729
	0.828948
	1.23906
	1.24673
	0.319361
	0.717208
	0.798571
	1.47954
	0.364696
	0.853964
	0.576615
	2.1092
	0.385792
	0.536525
	0.671814
	1.3188
	0.466968
	0.229784
	1.62639
	0.458238
	0.546666
	0.243041
	2.47014
	1.40645
	0.629815
	0.716193
	0.993587
	0.907135
	0.567958
	0.402829
	2.32908
	0.157824
	0.712108
	0.944466
	0.894522
	1.13367
	1.51303
	1.7373
	0.33759
	1.27304
	0.921515
	0.348338
	1.16762
	1.42281
	0.467692
	1.14685
	1.16862
	1.23723
	1.28414
	3.88503
	1.38064
	1.48908
	3.47345
	0.341188
	1.38884
	1.15928
	1.08155
	3.6351
	1.62832
	1.37945
	3.36519
	1.95044
	2.2708
	1.30969
	0.183011
	0.291147
	1.24498
	1.31644
	1.13334
	1.49126
	1.67002
	1.34381
	1.06803
	0.992355
	1.43945
	1.19597
	1.23234
	0.145582
	0.418873
	0.923635
	2.14031
	0.556562
	0.837201
	0.713586
	1.2671
	3.45259
	1.05402
	0.995803
	1.08433
	1.02027
	1.1582
	0.937767
	2.99214
	1.62705
	1.04786
	1.98763
	3.07294
	2.34144
	1.32168
	1.36139
	0.451885
	0.96798
	0.244844
	1.02264
	0.51881
	1.20056
	1.35003
	0.616118
	0.230202
	2.53231
	2.25272
	1.40267
	1.11402
	0.484187
	3.01186
	1.32074
	2.11396
	1.89071
	1.65084
	2.80334
	0.940692
	0.513355
	1.14031
	1.21673
	3.27405
	1.54185
	0.787865
	0.615237
	0.643726
	0.412742
	0.317925
	4.15278
	1.4165
	1.10917
	2.2457
	1.84265
	1.9126
	1.00948
	1.6653
	0.998894
	0.727132
	5.31243
	1.36968
	1.78389
	0.411534
	2.67418
	0.77226
	0.816612
	0.457971
	0.345015
	0.380197
	0.457688
	3.18298
	1.01202
	2.47404
	1.86309
	1.2087
	2.185
	0.46106
	0.571957
	3.76223
	1.59849
	2.15146
	2.16798
	0.152457
	2.13717
	0.598421
	1.04628
	3.3641
	0.332439
	0.798058
	0.609477
	0.217503
	0.227135
	1.35674
	0.590381
	0.977216
	0.0347469
	0.263034
	3.33336
	1.03185
	2.25582
	0.453019
	0.112906
	0.633761
	1.85079
	1.29831
	4.39624
	3.24447
	1.04768
	0.212193
	1.27409
	1.3579
	1.59753
	1.27523
	0.388637
	0.255507
	0.597871
	1.85831
	1.22006
	0.402184
	1.78849
	1.29906
	0.559324
	0.478335
	0.381022
	0.92148
	2.83205
	0.153236
	0.20879
	1.70805
	1.04571
	1.04248
	0.350016
	1.51494
	1.86089
	0.340138
	1.84853
	1.84028
	1.35344
	1.08553
	1.36112
	2.61532
	0.389726
	3.98131
	0.442804
	0.10468
	1.19253
	0.481325
	2.14477
	0.764619
	0.650589
	1.21676
	0.495658
	0.702981
	0.884856
	2.18324
	1.70872
	0.418895
	1.03454
	0.551059
	1.16935
	0.989001
	0.534814
	2.61517
	0.381132
	0.567298
	2.59736
	1.59485
	0.477025
	2.18152
	0.181314
	0.238093
	0.950451
	1.23175
	0.146434
	0.300159
	0.487627
	0.555548
	1.05609
	0.0473188
	1.57267
	0.756782
	0.144992
	0.553298
	1.08314
	1.5545
	0.357114
	0.81519
	0.194778
	2.55773
	0.397499
	0.190375
	0.489239
	0.366934
	0.207875
	1.06719
	1.22072
	0.505174
	1.00607
	0.212666
	1.20657
	2.32026
	3.69255
	0.538841
	0.928715
	1.40851
	2.94422
	1.25841
	0.269912
	0.365715
	1.51672
	0.941866
	5.8279
	0.757472
	0.265728
	3.49401
	1.21705
	0.812223
	3.21408
	0.427146
	0.820563
	0.570692
	1.08055
	1.79816
	0.144427
	0.1643
	1.27753
	1.12221
	2.11201
	0.263815
	2.6176
	1.00326
	1.44769
	1.41859
	0.435424
	0.469833
	1.78515
	0.239409
	0.860115
	0.710751
	0.417143
	1.59258
	0.934922
	0.793061
	0.273461
	0.262572
	1.4791
	0.760006
	1.54546
	0.746905
	1.11574
	0.127494
	4.82578
	0.927771
	1.01044
	0.606288
	0.218191
	0.891024
	1.89919
	0.846511
	0.791505
	0.461682
	0.518436
	1.49768
	2.26141
	1.82883
	1.4293
	0.954685
	1.10494
	1.5281
	2.71481
	0.486378
	0.569699
	1.04002
	1.02868
	1.74203
	0.913948
	3.14183
	2.42889
	0.577824
	0.715123
	3.08666
	1.24617
	0.427902
	2.55959
	1.13441
	1.33236
	0.77406
	1.39282
	0.899888
	1.47243
	1.31254
	0.205931
	1.4037
	2.36644
	1.10568
	2.87365
	0.512292
	0.202407
	0.672319
	1.33021
	0.760004
	1.6273
	1.4551
	0.178935
	0.911673
	1.32484
	0.686268
	0.757631
	1.57537
	0.969394
	0.867335
	1.37336
	0.596388
	0.775043
	3.7718
	2.07705
	1.9613
	0.441208
	0.750473
	2.09377
	0.320417
	2.09937
	2.77358
	0.624925
	1.17438
	0.285518
	3.0445
	1.72126
	0.662931
	1.903
	1.39903
	1.49908
	2.71145
	2.13141
	1.72685
	0.691747
	2.38507
	1.56007
	0.647664
	0.558799
	1.34529
	1.18384
	0.794725
	2.01279
	1.13256
	0.437823
	1.22368
	1.69376
	0.536022
	3.79071
	1.30686
	0.967862
	1.7016
	0.609973
	0.561523
	0.820978
	0.471431
	2.21682
	1.25543
	0.656833
	0.165644
	0.901164
	1.67858
	0.562183
	0.91084
	1.46851
	0.593553
	0.863669
	0.141172
	2.54355
	0.746543
	1.97121
	1.02437
	0.443037
	1.14484
	0.68438
	0.159004
	1.12977
	1.4345
	2.73644
	1.44278
	1.35028
	0.17597
	0.544118
	0.489436
	0.195919
	2.35939
	0.288587
	2.59796
	1.95051
	1.01141
	0.321684
	2.64905
	3.04357
	0.267723
	0.21722
	0.249285
	0.505068
	1.22615
	2.44947
	0.797139
	0.358057
	0.227876
	2.53429
	0.246931
	0.908456
	0.532242
	0.4831
	0.194926
	1.08068
	2.51056
	0.364368
	0.47348
	1.66856
	0.593865
	0.166309
	0.379438
	1.05571
	0.505135
	0.466772
	2.11565
	0.346648
	0.488
	0.531958
	0.367724
	0.483593
	0.748655
	3.04797
	0.686303
	0.234718
	0.891977
	0.839252
	2.37192
	1.01025
	0.651519
	0.385741
	0.0362165
	0.249451
	0.803983
	1.95161
	0.245137
	0.707058
	0.176858
	0.661237
	0.181301
	0.828819
	2.62018
	0.763291
	1.21211
	0.575854
	0.250919
	1.7158
	0.60183
	1.52765
	0.899288
	0.272111
	1.70042
	1.12759
	0.234549
	0.501156
	0.73314
	0.566362
	0.650269
	1.10358
	0.118848
	0.0631532
	0.282381
	1.25203
	1.0181
	0.730615
	0.533542
	2.93405
	0.144082
	1.75938
	0.161081
	1.16119
	1.32434
	0.314459
	0.218055
	1.4259
	0.569289
	0.31798
	1.9401
	0.385078
	0.807038
	0.14328
	0.813779
	2.13738
	2.83112
	3.32977
	0.482568
	0.550216
	0.698885
	0.479994
	0.293061
	0.929626
	3.98543
	0.532535
	0.244781
	0.147352
	1.93637
	0.926731
	2.36322
	1.03972
	0.562537
	2.68886
	0.407403
	1.447
	1.22757
	1.29785
	0.428308
	1.10943
	1.40138
	1.24077
	0.310885
	0.12955
	0.703282
	0.963349
	1.08752
	0.663539
	0.889021
	0.943398
	0.0666245
	0.152538
	0.482047
	0.561915
	1.24558
	0.90824
	1.2181
	0.218121
	0.882897
	0.371311
	0.706195
	2.24374
	0.510012
	0.701241
	0.799434
	1.70503
	0.997792
	1.28167
	2.16535
	2.50236
	3.69885
	0.760981
	0.651964
	0.383471
	2.41808
	0.368417
	0.970883
	1.25317
	0.569681
	0.189562
	0.587365
	3.55685
	0.766785
	2.82107
	1.08165
	1.50626
	2.80931
	1.56297
	1.71916
	1.49518
	1.18023
	0.611152
	0.314001
	2.31419
	0.59318
	2.64948
	0.472669
	2.7828
	0.588432
	1.51152
	0.228049
	2.47214
	1.51237
	1.47204
	0.545143
	3.90448
	1.73548
	0.665703
	0.903881
	2.16159
	1.9064
	1.10357
	0.739222
	0.0824423
	1.11198
	0.794669
	0.415394
	3.03591
	0.542708
	2.02553
	0.208841
	0.793225
	1.04349
	0.380682
	0.615139
	2.71288
	0.742089
	0.636772
	1.45348
	2.25937
	2.9316
	0.615119
	0.560114
	0.195799
	0.516228
	0.602042
	2.09968
	0.937342
	0.752795
	1.30644
	3.51717
	0.751235
	1.77806
	0.782107
	1.04861
	0.243274
	1.31835
	0.913751
	1.27093
	2.76641
	1.78754
	1.47979
	2.12994
	0.327684
	0.601012
	2.23939
	0.326621
	0.287745
	0.646602
	0.704265
	1.63769
	1.11289
	2.01761
	0.634108
	0.155833
	2.89683
	0.350199
	0.275216
	0.813603
	0.98626
	1.1399
	2.01531
	0.901217
	1.06101
	0.308244
	1.07586
	0.910392
	0.993458
	1.29175
	2.23834
	3.06872
	2.10322
	0.58786
	1.12032
	2.24407
	3.06169
	1.09593
	1.91548
	0.202793
	0.181766
	1.61625
	0.433765
	1.96527
	0.661585
	0.169575
	1.86954
	1.31571
	1.97919
	0.405942
	2.09459
	1.50885
	1.13856
	1.2173
	0.562762
	0.824637
	3.17509
	1.70138
	0.265471
	1.03577
	0.192599
	0.24718
	1.10264
	0.441636
	1.96742
	0.532363
	1.12673
	2.82536
	0.584594
	0.761088
	0.441224
	0.286605
	1.01784
	0.513714
	0.51478
	1.12762
	2.15393
	0.612949
	0.369228
	1.17364
	0.155921
	0.825831
	0.16487
	2.04933
	2.19871
	3.12498
	0.104444
	2.01838
	0.984396
	0.127289
	1.70711
	0.363605
	3.62437
	1.83089
	0.810611
	0.84251
	1.0421
	0.384183
	0.202476
	0.193456
	0.194698
	0.343109
	1.51406
	2.47898
	2.2252
	0.577109
	0.973634
	1.01621
	0.640333
	0.640419
	1.73871
	0.458494
	0.993351
	0.278603
	0.315229
	0.209119
	0.270167
	0.339596
	0.242167
	0.760063
	0.288252
	1.58406
	0.527379
	1.46393
	0.392329
	2.02505
	0.478248
	0.561645
	2.91747
	0.587587
	0.670979
	2.90065
	0.44742
	3.6039
	2.12645
	0.371878
	0.541431
	1.45698
	2.58624
	0.805489
	0.922446
	0.697811
	2.40753
	1.55684
	1.32958
	2.99005
	1.02122
	2.72935
	0.48402
	2.06872
	1.22184
	0.178505
	2.07762
	1.40226
	0.977733
	0.978438
	0.54623
	2.80361
	0.85958
	0.575832
	1.77821
	0.466518
	1.59627
	0.23491
	0.222553
	0.0900486
	0.876878
	0.284021
	0.323307
	1.53447
	0.639478
	1.72746
	0.0291131
	0.732295
	1.34308
	1.92465
	2.28306
	1.72424
	1.00913
	0.736846
	0.632452
	2.64728
	0.305011
	0.0729238
	2.1112
	0.50375
	1.54774
	2.22464
	0.401088
	0.695397
	0.63768
	3.35998
	3.64209
	0.459026
	3.07636
	0.214292
	1.7262
	1.08701
	0.323748
	1.90085
	2.97714
	0.559399
	1.17039
	0.111243
	0.839238
	1.15681
	0.307143
	0.917041
	0.875841
	0.577439
	0.488525
	0.325441
	1.95697
	1.32955
	1.1588
	1.68447
	0.993151
	0.686547
	0.355077
	2.29722
	0.795717
	1.68608
	0.803382
	1.34896
	0.163701
	0.827054
	0.341438
	2.41701
	0.4207
	2.72621
	1.58175
	1.41502
	0.906108
	0.394444
	0.989106
	0.570207
	0.913285
	0.433924
	1.35897
	0.554029
	0.743237
	1.30879
	1.56363
	1.69219
	1.19341
	1.20312
	0.570016
	1.71425
	0.734409
	3.45804
	2.18172
	0.612616
	1.02137
	0.47404
	1.1887
	1.65484
	1.07252
	0.547948
	0.18085
	1.09034
	0.352169
	2.28771
	0.848765
	1.71596
	0.381211
	0.404042
	0.696957
	0.628378
	0.0838579
	0.63358
	1.32382
	0.33038
	1.309
	1.08033
	0.835134
	1.57173
	0.751986
	0.335411
	0.650671
	0.341021
	0.683611
	0.808304
	1.00777
	0.280498
	0.372411
	0.20381
	0.329345
	1.33222
	0.453684
	0.269641
	0.33483
	0.702353
	0.962635
	1.55704
	0.719717
	0.482536
	0.741902
	1.19333
	0.948519
	1.24596
	1.24145
	0.716488
	0.85177
	0.624755
	1.9994
	1.77694
	1.17625
	0.622547
	1.20236
	3.12145
	0.708807
	1.4855
	2.08733
	1.6325
	1.26472
	0.951398
	1.2264
	2.527
	0.780243
	1.02743
	0.252485
	0.677357
	0.665949
	2.81326
	0.489012
	0.810698
	0.287769
	0.518634
	0.925587
	1.26719
	1.09736
	1.77126
	2.83723
	0.724753
	1.32928
	2.65019
	0.494713
	2.17414
	0.754371
	0.41914
	3.37211
	0.854182
	1.41821
	1.83403
	0.482579
	0.456204
	2.5592
[truncated: 1,720 more rows]

## Sheet: Sup Fig. 9b
Supplementary Fig. 9b	1.78234	0.0357143	52
	1.2883	0.107143	119
	3.30555	0.178571	144
	1.77384	0.25	182
	1.74211	0.321429	241
	3.13841	0.392857	251
	4.63816	0.464286	265
	2.40187	0.535714	240
	1.21721	0.607143	268
	2.00534	0.678571	257
	4.17792	0.75	259
	2.51118	0.821429	266
	1.32633	0.892857	228
	1.26499	0.964286	200
	1.14202	1.03571	201
	1.42086	1.10714	203
	2.51607	1.17857	199
	2.28393	1.25	181
	2.07788	1.32143	206
	1.35724	1.39286	184
	1.30225	1.46429	172
	1.63617	1.53571	168
	2.47144	1.60714	128
	2.66429	1.67857	152
	2.29983	1.75	154
	2.41028	1.82143	137
	1.11872	1.89286	116
	1.8721	1.96429	90
	2.30747	2.03571	117
	2.20869	2.10714	89
	2.471	2.17857	105
	4.32151	2.25	94
	2.33597	2.32143	94
	1.23601	2.39286	64
	1.67186	2.46429	79
	2.24581	2.53571	70
	1.80365	2.60714	51
	1.71444	2.67857	44
	2.07147	2.75	57
	1.13248	2.82143	32
	1.9969	2.89286	46
	3.36635	2.96429	40
	1.5429	3.03571	30
	1.03891	3.10714	28
	0.705656	3.17857	22
	1.82903	3.25	29
	2.67846	3.32143	27
	1.15308	3.39286	15
	2.53162	3.46429	15
	2.81726	3.53571	17
	5.06986	3.60714	18
	2.80128	3.67857	20
	2.94575	3.75	13
	1.34869	3.82143	12
	1.50029	3.89286	11
	1.11219	3.96429	8
	1.34004	4.03571	10
	1.50852	4.10714	13
	2.01253	4.17857	8
	1.40901	4.25	8
	1.21434	4.32143	10
	2.38405	4.39286	12
	1.72657	4.46429	1
	1.52144	4.53571	3
	1.36004	4.60714	3
	2.53388	4.67857	2
	0.918148	4.75	2
	0.261702	4.82143	2
	2.14461	4.89286	4
	1.92163	4.96429	0
	4.17669
	1.88623
	2.28617
	2.25481
	1.55727
	1.46107
	1.76373
	1.66836
	3.63214
	1.56724
	1.77691
	3.67092
	1.93847
	1.96637
	1.71581
	2.02391
	0.88501
	2.46155
	2.89483
	0.865158
	2.31005
	0.709628
	1.49406
	1.63511
	3.11474
	1.34867
	1.06692
	1.3519
	2.4313
	2.37642
	1.75833
	2.36957
	1.49501
	4.39577
	2.47924
	2.93643
	2.95578
	1.20543
	1.16267
	5.42484
	1.11957
	3.39957
	0.575792
	2.59242
	1.82989
	3.74524
	2.0503
	4.6589
	2.29789
	1.44398
	0.822639
	5.45974
	4.39011
	2.87947
	2.92675
	2.0476
	2.24639
	0.97034
	2.33602
	3.74193
	2.71893
	2.92168
	4.2468
	4.05172
	4.42822
	3.58356
	2.14614
	1.95965
	0.820973
	2.22067
	2.1111
	2.46892
	2.24787
	1.89304
	1.13826
	1.6429
	1.3326
	1.43078
	1.17896
	1.78384
	2.05072
	1.61038
	2.38669
	1.36364
	1.69957
	1.09698
	2.05663
	3.81184
	1.75617
	2.01282
	2.42361
	2.49141
	1.33171
	2.19651
	1.02749
	1.73779
	1.69709
	1.36032
	2.03858
	1.79792
	2.13666
	1.35825
	1.33903
	1.40314
	0.948403
	2.53528
	1.98182
	1.84736
	1.47166
	1.00862
	1.75019
	1.95533
	1.6701
	1.5669
	1.8256
	2.09225
	1.60005
	4.11884
	2.58528
	4.10348
	2.65811
	1.4925
	1.84698
	2.42554
	1.83176
	2.34902
	1.34037
	3.44169
	1.47325
	2.23625
	1.05541
	1.16775
	1.74027
	1.1399
	0.751681
	4.11429
	1.01551
	4.14632
	2.73197
	1.33397
	1.11192
	2.62807
	2.41637
	2.59204
	4.5082
	3.21266
	2.44195
	2.529
	1.33319
	4.76245
	1.85901
	0.425281
	0.768459
	2.34579
	3.6453
	2.92674
	2.46148
	3.62237
	3.79431
	3.25136
	2.46247
	2.93731
	3.12203
	1.59622
	1.85887
	2.86624
	1.43841
	1.18969
	2.69744
	2.95055
	2.97024
	1.54435
	3.67149
	1.34126
	3.15974
	3.0355
	3.54361
	0.919631
	2.67312
	1.41661
	1.38908
	1.32812
	3.14016
	2.97868
	1.41373
	1.53094
	1.84158
	1.47132
	1.45628
	2.24124
	0.949091
	1.99713
	1.67075
	0.325603
	1.30861
	1.28395
	2.61105
	1.69254
	2.03327
	2.06066
	1.25629
	2.11381
	1.81449
	1.37881
	1.18491
	2.86827
	1.36511
	2.08336
	1.95956
	1.2503
	2.15482
	1.96493
	1.5899
	1.55253
	1.17655
	2.31236
	1.18791
	1.1283
	1.99468
	0.724388
	1.51075
	1.01399
	1.34884
	2.44637
	0.934696
	1.76346
	1.19884
	0.403225
	1.52881
	0.355597
	1.32453
	4.15384
	1.32067
	0.487272
	0.91799
	1.23238
	1.25733
	2.1413
	3.19477
	1.72056
	2.43411
	1.72198
	0.544653
	0.956802
	3.35362
	0.368973
	2.93243
	1.74537
	0.864736
	1.58582
	1.51942
	0.434859
	2.19405
	4.26211
	1.79877
	1.8203
	2.74423
	2.04634
	0.476557
	2.59415
	0.786759
	1.58079
	0.944735
	2.48916
	3.28271
	3.52812
	1.34276
	0.601586
	2.37246
	0.634803
	1.69307
	0.698908
	2.12353
	2.78163
	2.33376
	3.18908
	2.98875
	0.804087
	0.800127
	2.35055
	2.48639
	1.09621
	3.06639
	3.27861
	1.28322
	0.871947
	0.56413
	2.22722
	3.43837
	4.06166
	2.39728
	2.33357
	0.96216
	1.74454
	1.51787
	2.47408
	2.75561
	2.61264
	2.18272
	2.82969
	0.743065
	1.12387
	1.48712
	2.27554
	2.32775
	2.00529
	3.35293
	1.27881
	0.718596
	3.1441
	2.69293
	2.02184
	3.3646
	2.17197
	2.34955
	2.90373
	4.20516
	1.17317
	1.90012
	2.02357
	1.02142
	1.89553
	3.00282
	2.45317
	3.10654
	2.05558
	3.40034
	1.92953
	2.6626
	1.07574
	1.72543
	2.52049
	1.63353
	1.07476
	2.44329
	2.18545
	2.14726
	3.0654
	2.65275
	1.72272
	2.41486
	4.35864
	2.89571
	2.9384
	2.15776
	1.75272
	1.5582
	1.99352
	2.33957
	2.73355
	1.11039
	1.3962
	0.997081
	1.25011
	0.933989
	1.35549
	1.16051
	2.19185
	0.908233
	2.00381
	1.92098
	2.56153
	1.79215
	1.22316
	2.031
	1.43415
	1.81721
	1.22427
	1.28095
	0.95878
	2.18925
	1.21212
	1.78729
	0.706531
	0.633878
	0.77907
	1.47627
	1.49534
	1.48268
	1.21352
	1.30126
	3.27664
	1.27488
	1.04928
	0.758826
	1.50368
	1.19417
	0.26665
	2.72026
	1.89899
	1.05034
	1.11261
	1.37274
	2.05526
	1.47044
	1.44124
	0.510168
	1.47353
	1.06467
	1.74343
	1.31395
	0.784714
	2.31676
	0.64875
	1.09028
	0.775082
	2.85627
	0.90485
	0.157283
	1.13712
	1.28721
	0.72124
	0.359334
	1.44203
	3.00418
	0.631472
	0.367272
	0.36417
	2.05071
	1.71481
	1.9378
	2.51637
	1.18143
	0.801703
	2.36937
	3.29716
	1.79933
	1.8503
	1.65371
	2.31714
	1.30683
	0.705916
	0.764691
	3.00424
	1.96942
	2.16272
	0.867812
	2.12358
	1.09477
	1.51407
	2.98262
	2.94961
	1.91476
	0.714546
	1.55829
	1.29944
	1.38747
	0.883138
	1.11427
	0.649034
	0.721033
	1.88185
	2.22475
	1.2199
	0.368333
	2.23718
	1.30588
	0.116496
	0.39017
	1.33415
	1.00463
	1.62581
	3.51228
	1.02854
	1.39526
	1.45524
	0.967521
	1.60401
	0.573033
	4.57555
	1.75813
	2.04201
	1.92839
	0.960966
	2.4388
	1.84096
	2.53859
	1.0008
	2.30606
	2.44972
	2.15911
	3.50845
	2.67565
	1.24858
	2.07688
	1.93373
	0.965688
	1.87282
	3.30455
	1.64276
	2.36428
	1.85963
	2.65288
	2.30437
	2.41789
	2.19223
	4.25958
	3.03728
	0.635243
	1.79937
	2.01053
	1.57153
	1.73829
	2.21827
	0.657425
	2.34024
	3.08652
	1.21184
	2.33441
	1.95193
	1.21008
	1.86766
	0.982296
	1.70162
	2.18448
	1.81153
	1.46884
	3.16373
	2.02449
	1.82844
	3.53409
	2.20702
	1.13068
	3.04616
	1.04736
	0.551551
	1.3587
	2.20991
	3.26673
	1.16585
	1.46621
	2.07552
	1.86903
	0.82829
	2.0855
	2.07566
	1.91995
	2.63205
	1.77426
	2.91738
	2.47072
	0.651119
	3.38422
	1.91917
	0.898006
	4.35182
	1.8406
	2.16868
	3.21251
	1.51125
	2.44675
	2.3505
	1.92601
	2.7429
	2.57016
	2.7198
	1.32058
	3.86106
	3.00835
	1.48577
	1.26786
	0.667852
	2.11971
	1.52395
	4.25014
	1.73967
	1.4771
	2.26981
	2.0766
	1.42429
	1.24898
	0.686127
	1.35945
	1.47538
	1.25833
	1.0952
	0.687385
	1.09938
	0.904787
	0.399219
	1.57444
	1.35435
	0.981801
	0.911129
	1.80567
	0.626963
	1.88176
	0.479162
	0.648597
	1.71543
	0.895287
	1.38593
	1.29118
	0.80415
	1.79981
	2.47107
	1.28645
	1.10925
	0.347307
	0.387722
	0.751651
	1.28703
	0.74569
	0.690023
	1.37135
	1.24657
	1.05977
	1.83626
	1.33642
	0.505153
	1.89766
	0.614539
	1.03892
	0.742724
	0.429514
	1.00175
	1.67156
	0.702321
	1.02616
	0.956654
	1.73831
	0.754547
	0.604192
	3.23725
	0.494719
	0.784795
	0.631157
	0.672085
	1.66581
	1.15408
	1.42477
	1.46162
	0.954788
	0.145396
	1.84419
	1.66356
	2.39167
	0.575705
	1.42323
	2.22706
	0.263126
	0.626459
	2.97087
	2.2873
	1.1333
	1.65198
	2.1515
	0.596579
	1.51688
	1.36603
	2.37869
	0.692621
	0.963925
	0.452349
	0.412469
	0.893816
	2.01031
	0.775205
	0.73708
	0.751675
	1.34035
	0.624278
	1.51665
	0.634312
	1.21716
	2.26509
	0.887353
	1.37485
	0.585525
	1.08259
	1.15038
	1.08962
	1.91981
	2.08805
	1.41231
	1.01024
	3.02225
	2.5536
	1.25127
	0.525875
	0.754139
	3.05533
	1.83695
	1.82721
	0.148312
	1.54092
	0.284427
	1.37526
	0.786115
	0.795368
	1.15906
	2.63391
	2.44623
	1.36926
	0.86486
	1.1301
	0.452921
	1.51024
	1.03167
	2.45664
	0.56522
	0.792496
	1.81901
	0.591528
	0.937572
	2.91191
	0.577646
	2.10748
	1.33369
	0.941085
	1.29903
	0.542093
	2.44484
	1.09842
	2.38256
	2.2346
	2.38485
	0.723813
	1.27796
	1.32568
	2.05143
	2.32326
	1.85359
	1.6873
	0.747936
	1.66904
	1.86575
	0.185445
	2.04182
	1.6552
	0.897355
	0.79585
	1.92192
	1.43667
	2.34609
	1.75984
	2.22937
	0.542173
	2.20482
	1.59726
	0.983191
	0.796156
	0.863889
	2.37863
	1.68978
	2.86315
	1.33802
	2.46589
	2.14722
	1.12832
	2.75148
	1.22933
	0.57783
	1.74756
	1.80463
	1.96406
	0.650017
	1.0225
	3.12208
	2.49728
	1.99449
	1.84793
	1.72882
	2.01911
	1.32372
	2.07546
	2.10708
	0.455234
	2.06468
	1.29314
	1.11043
	1.73985
	2.46216
	0.613333
	0.63968
	1.84614
	2.40642
	1.3029
	2.44924
	0.695604
	1.11984
	2.10098
	5.08104
	2.63896
	2.02897
	0.846478
	2.25632
	0.465228
	1.85866
	1.97614
	0.548847
	1.08387
	2.66965
	2.42968
	0.894819
	3.4291
	1.69159
	1.40592
	0.5247
	0.320109
	0.405359
	1.80216
	3.63339
	2.58474
	1.30922
	1.71849
	1.7829
	1.96311
	2.32321
	1.87097
	2.83239
	0.503233
	0.264548
	2.02169
	0.327439
	2.09168
	1.74736
	2.43697
	1.84112
	2.28178
	1.4284
	2.2578
	1.48619
	2.1098
	2.41782
	1.80456
	1.76815
	3.98819
	2.53604
	2.034
	2.1267
	1.32717
	5.21329
	2.40398
	3.67676
	1.69065
	0.78579
	0.512837
	1.31999
	1.83883
	1.89268
	1.64067
	0.884561
	2.80634
	1.51564
	1.49617
	0.990004
	1.12839
	1.32475
	0.596573
	0.670583
	0.195996
	0.67097
	1.02588
	1.27067
	1.43099
	0.305243
	1.83877
	1.34713
	0.57767
	0.784334
	0.111057
	1.24064
	1.2528
	1.87536
	1.07575
	2.33484
	0.306652
	1.61677
	0.496898
	1.62806
	0.0632836
	1.00743
	2.2826
	1.17473
	1.23151
	0.800686
	0.394849
	1.21742
	1.5593
	0.290883
	0.830784
	2.0244
	0.597834
	0.100115
	0.999391
	1.14842
	0.419979
	1.19478
	1.27929
	0.175844
	1.35907
	1.18517
	2.37364
	0.426319
	0.0574035
	1.4794
	1.54753
	1.78696
	0.779172
	1.38797
	0.329142
	0.734446
	0.431773
	0.9751
	1.73246
	0.533242
	1.34659
	2.92675
	0.448087
	0.760588
	2.41283
	0.551535
	0.882349
	1.21179
	2.76262
	0.640109
	1.15609
	0.194342
	0.497132
	2.76969
	0.875422
	0.763647
	2.75293
	1.71765
	0.304177
	0.46895
	0.512812
	1.68808
	1.82657
	1.45546
	2.12152
	0.196873
	0.319549
	1.22344
	0.699285
	2.22584
	0.588411
	0.860368
	1.52104
	2.21275
	0.822571
	1.04743
	0.363111
	0.721768
	1.20685
	2.30122
	0.561194
	1.6051
	0.372766
	1.11815
	0.533445
	1.95024
	1.26093
	0.612856
	1.04739
	1.03617
	2.18798
	0.685997
	0.848882
	0.908371
	1.58201
	1.0945
	1.4332
	2.65924
	0.860353
	0.270529
	0.195396
	1.9012
	1.50822
	1.69147
	1.80948
	1.73178
	0.0298462
	0.553938
	0.686387
	2.03446
	1.38529
	1.26125
	1.23134
	1.99333
	0.835035
	0.713798
	1.86953
	0.978182
	2.03777
	0.757625
	1.34941
	0.843256
	1.80564
	2.33713
	0.184526
	1.1224
	0.717917
	2.65573
	0.971287
	1.07337
	1.92237
	1.02706
	1.82437
	1.58622
	0.295665
	0.569838
	1.02633
	2.156
	0.622079
	0.642987
	2.48559
	1.44721
	2.29893
	2.42818
	1.7408
	1.38662
	0.951269
	1.68864
	2.31863
	1.69231
	1.86285
	1.55031
	0.541184
	1.6094
	1.36119
	2.22573
	1.88988
	1.80819
	1.92927
	2.11467
	0.55653
	1.4202
	2.1633
	1.73059
	2.212
	1.58596
	1.12942
	1.3201
	1.78371
	2.25077
	2.26009
	1.39417
	1.47723
	1.04756
	1.87369
	1.37381
	0.820822
	1.82944
	2.01162
	0.599043
	2.23943
	0.950579
	0.574653
	0.663928
	1.43762
	1.7321
	0.35539
	0.611622
	0.658688
	0.545934
	1.67859
	1.32676
	1.53659
	2.15404
	2.05903
	2.01685
	0.822005
	2.83992
	1.25344
	1.44105
	1.81385
	0.366538
	1.28051
	1.97225
	0.293825
	0.338897
	1.19258
	1.54086
	2.61264
	0.662729
	1.7569
	2.70668
	0.330126
	2.52078
	1.66246
	1.56183
	1.69468
	0.416227
	1.88065
	0.984913
	1.21029
	2.15775
	1.38728
	1.8433
	0.640872
	1.80089
	1.74259
	1.49158
	2.48791
	1.54119
	1.22587
	2.15564
	2.40902
	2.56859
	1.56612
	1.68213
	1.77521
	0.954845
	0.520708
	3.81491
	1.67899
	1.91657
	2.17279
	1.45986
	0.519
	1.08599
	3.54071
	2.00518
	0.423105
	3.63616
	2.14323
	2.18525
	2.16657
	2.88485
	3.11746
	2.41629
	1.92335
	1.51393
	1.34277
	1.75253
	1.89947
	1.99819
	1.87163
	1.79324
	1.72994
	3.0907
	2.19599
	0.997638
	1.48429
	2.94071
	1.81746
	2.06206
	3.28404
	5.40844
	1.76791
	2.08526
	0.487016
	2.86594
	4.29291
	1.41963
	0.466026
	0.190787
	0.900695
	2.26675
	2.31984
	1.6027
	2.57415
	1.08391
	1.38353
	1.46151
	1.43747
	1.19602
	1.16077
	0.471779
	0.868848
	1.31677
	1.08667
	0.911422
	0.784861
	1.30194
	0.733581
	1.26272
	1.12706
	2.13033
	1.2915
	0.857751
	1.50253
	1.99159
	0.486755
	0.812481
	0.830863
	0.761062
	0.854421
	0.787322
	0.733803
	0.473062
	1.23517
	0.92615
	1.13529
	2.33777
	0.141329
	2.19119
	1.07043
	0.988968
	0.549447
	0.276919
	0.944036
	2.2955
	1.5546
	0.151911
	2.11666
	1.58051
	0.476416
	0.0626866
	0.294434
	1.23526
	1.95086
	1.70873
	0.851894
	1.58412
	0.966056
	0.136321
	1.16375
	0.879537
	0.244119
	1.04171
	0.788556
	1.84673
	0.514494
	0.421809
	0.845902
	0.962821
	1.92125
	1.52597
	0.693076
	0.881674
	1.07265
	1.01287
	1.66051
	1.34204
	0.170097
	0.355204
	0.288154
	0.319681
	0.378846
	0.254626
	1.90902
	1.15978
	1.433
	0.633729
	1.2649
	0.978803
	0.667559
	1.67753
	0.612016
	0.558408
	0.740197
	2.27552
	1.12623
	2.02841
	0.535812
	1.25329
	0.870287
	2.47297
	1.26504
	1.14628
	1.23123
	0.390543
	0.897525
	1.58849
	0.352058
	0.949164
	0.928562
	1.01638
	0.839862
	0.967002
	0.275066
	0.814015
	0.0889447
	1.84493
	1.98869
	1.89467
	1.3237
	1.6765
	1.15887
	1.84776
	1.0175
	1.46015
	0.298697
	0.41533
	1.49934
	1.02558
	1.7724
	1.72072
	1.49735
	0.819585
	1.81316
	1.15222
	1.5159
	1.51214
	0.232567
	1.446
	0.719503
	1.23905
	0.361066
	0.826371
	2.00489
	0.580982
	2.49371
	2.11171
	0.500011
	1.13615
	1.3172
	0.65533
	0.342864
	2.84278
	0.838726
	0.179802
	1.41672
	1.40231
	1.84628
	1.38721
	1.65877
	1.88302
	0.937572
	0.34878
	0.246067
	1.81373
	0.813357
	0.501766
	1.3996
	2.12722
	0.592935
	0.401696
	1.5937
	1.86541
	0.417385
	2.53004
	2.05145
	1.82109
	0.988804
	1.95508
	2.26244
	0.716491
	1.95979
	0.314172
	0.774284
	0.23014
	1.72992
	0.499657
	1.53584
	1.58876
	1.33966
	1.20393
	0.413176
	3.62642
	0.854714
	0.527283
	2.24928
	0.468309
	0.582292
	0.160817
	1.97406
	1.04944
	0.603268
	1.19654
	0.443839
	1.10884
	0.414182
	1.79462
	0.339001
	0.424625
	2.57797
	0.21408
	2.9381
	0.458026
	2.15307
	3.06155
	1.66797
	0.417835
	0.988774
	2.14608
	2.05892
	1.25563
	1.16451
	0.469061
	2.14944
	2.56159
	0.108523
	2.00731
	1.61738
	0.926866
	2.569
	0.581396
	1.61458
	1.64875
	1.76027
	0.976014
	1.86318
	1.56579
	1.44773
	0.865926
	0.35092
	1.57748
	1.95631
	0.523524
	0.989253
	0.676311
	0.248046
	0.359529
	2.43282
	2.07448
	2.53877
	2.53382
	0.31113
	2.00675
	2.14919
	1.35341
	0.472582
	1.47655
	1.70337
	1.48603
	2.56697
	0.12064
	1.54185
	1.57759
	4.21415
	2.01406
	2.75871
	1.60912
	2.40677
	1.27761
	0.845706
	0.966303
	2.04071
	2.31329
	1.61471
	4.41374
	0.355899
	0.236481
	1.40238
	1.3852
	1.42905
	1.86909
	0.752952
	2.14296
	1.48275
	1.23144
	4.0721
	1.47771
	1.57027
	3.44461
	1.84736
	1.76525
	2.43259
	1.59759
	1.73312
	1.27679
	1.05997
	0.644014
	2.79965
	2.6502
	1.3118
	0.415872
	0.905965
	1.6979
	2.25793
	1.3432
	0.517116
	1.90706
	1.35436
	3.01606
	1.65029
	3.93604
	2.56165
	2.95879
	3.44004
	1.67778
	1.86592
	2.39708
	0.820961
	1.79395
	1.14199
	2.76295
	1.79134
	0.51501
	1.3324
	2.43399
	3.71724
	1.43452
	1.66474
	1.0991
	1.68355
	4.29605
	3.75303
	1.68426
	0.704123
	2.88955
	2.0882
	0.438717
	0.430939
	0.734638
	0.564301
	1.68782
	1.55822
	1.50686
	1.78311
	1.57107
	0.795263
	1.00738
	1.40121
	0.635513
	0.966084
	0.502684
	0.135649
	1.50552
	0.185866
	0.444859
	0.750534
	1.03881
	2.49274
	1.27626
	0.761756
	0.925825
	1.05336
	0.678183
	2.13045
	0.648729
	0.749223
	0.533309
	0.486531
	0.422971
	0.166695
	0.222042
	1.20629
	0.056093
	1.24781
	0.955168
	0.947224
	0.716392
	0.838409
	1.78679
	1.39941
	0.486918
	2.15287
	0.709619
	0.93299
	0.0626335
	2.19435
	2.31796
	1.65649
	0.868205
	0.959627
	0.937597
	0.727542
	0.663139
	0.937261
	0.169225
	1.77285
	0.84544
	1.35788
	1.00381
	0.884314
	1.51606
	1.36387
	0.73152
	0.712588
	0.298258
	0.771776
	0.957204
	1.17324
	1.48767
	0.083792
	0.979735
	0.670926
	0.432955
	0.311624
	1.14182
	1.26331
	1.6458
	1.6709
	1.18857
	1.0269
	1.65717
	0.705883
	0.830574
	1.79316
	0.259004
	1.69497
	0.455927
	1.79041
	0.146293
	0.141732
	0.0508626
	0.17335
	0.58231
	3.58241
	0.329353
	0.401642
	0.273464
	0.502546
	0.417693
	0.255462
	0.894155
	0.517785
	0.330236
	1.84318
	0.306497
	1.31316
	1.65993
	2.45224
	0.221955
	1.29542
	0.505789
	0.279886
	0.819691
	0.225863
	0.440647
	2.12728
	1.50837
	2.32466
	0.582042
	0.809098
	0.39217
	0.285448
	0.80956
	2.12252
	0.264883
	0.369021
	0.723688
	0.583741
	3.52473
	0.935705
	1.23308
	0.289214
	2.31358
	0.316702
	0.791768
	3.10241
	1.50479
	0.757963
	0.548034
	0.187979
	1.79768
	0.35523
	0.24118
	1.5424
	0.644713
	0.774124
	0.355388
	0.396782
	0.208589
	0.127532
	2.07302
	0.702451
	1.03834
	0.739029
	0.933861
	0.0471759
	0.704005
	0.453498
	2.60881
	2.69977
	2.25249
	1.56791
	1.67238
	0.512133
	0.721347
	0.153163
	2.12567
	1.35856
	1.46449
	0.541507
	1.5266
	0.984613
	0.389424
	1.68574
	0.54974
	0.245581
	1.59382
	0.511176
	1.28392
	0.239778
	0.728174
	1.71323
	3.58973
	0.684191
	0.568138
	0.840331
	0.271892
	0.72763
	0.321079
	0.587984
	1.49366
	0.510056
	0.479259
	0.224198
	0.933629
	0.880238
	0.673392
	0.676096
	0.247248
	0.636662
	2.61533
	2.12774
	1.40996
	2.25948
	0.0753469
	1.1886
	0.823931
	1.70068
	2.10101
	0.337182
	1.26785
	0.370736
	3.04088
	2.24477
	1.12314
	1.43566
	0.870931
	1.49725
	0.666979
	1.7543
	0.106554
	2.65368
	1.75893
	1.11525
	2.2076
	0.577015
	2.08593
	0.817243
	2.29757
	2.04555
	0.192383
	1.56017
	0.32951
	2.3021
	0.583907
	1.73946
	1.527
	1.90974
	1.2839
	2.66353
	2.06911
	0.567032
	0.863651
	1.28835
	2.64116
	1.39074
	1.22941
	1.13062
	1.54411
	2.74431
	0.866502
	2.26857
	1.07269
	1.18566
	1.6388
	1.13728
	0.850595
	0.869928
	1.70963
	2.19485
	0.745781
	1.2432
	1.92052
	0.822257
	1.31238
	1.28776
	1.63071
	1.24043
	1.18354
	2.03238
	1.7755
	0.739098
	0.512405
	1.83574
	2.44114
	1.20111
	1.48451
	2.55597
	1.49384
	2.48577
	0.187038
	1.20338
	1.99584
	1.17622
	1.7229
	1.38302
	1.56186
	1.83337
	2.12486
	1.54391
	1.18587
	0.538536
	0.403215
	0.788354
	0.382716
	1.50753
	2.90279
	0.721235
	0.90667
	1.33551
	0.529513
	1.02237
	3.69267
	2.43114
	0.856415
	1.10286
	1.19329
	1.94372
	1.59438
	1.00214
	1.88164
	1.51758
	1.15657
	0.420262
	0.668217
	2.52676
	3.01273
	2.99225
	0.470873
	1.7538
	1.93356
	1.17236
	1.05689
	2.48396
	0.93528
	3.68023
	2.12649
	1.28117
	1.48427
	2.72839
	2.53264
	0.864378
	3.47523
	0.638514
	0.266426
	1.22605
	3.24711
	3.83237
	0.922676
	1.25449
	3.71732
	1.59442
	3.3946
	1.67394
	2.80521
	2.37957
	1.3524
	1.79965
	0.705823
	0.430093
	1.01142
	0.54341
	0.506761
	1.16691
	0.697648
	0.75715
	0.21768
	1.37576
	0.56078
	0.672822
	0.69177
	2.49253
	0.421611
	1.867
	1.47275
	0.615245
	2.34604
	0.394428
	0.585217
	0.483763
	0.540065
	0.36955
	5.56168
	1.7378
	1.72181
	1.51146
	1.94062
	1.18166
	0.814024
	0.219159
	1.47294
	2.28924
	0.13517
	0.341476
	1.33492
	1.26024
	0.361147
	0.798387
	1.41753
	1.27618
	0.0766662
	0.13607
	0.439768
	1.01262
	0.876838
	1.08009
	1.08502
	0.961402
	0.428852
	1.05165
	0.843122
	4.13823
	1.59431
	0.441105
	2.59619
	1.09751
	0.871124
	0.838201
	0.510681
	1.57585
	1.23709
	1.49246
	0.290262
	0.90429
	1.43359
	1.50374
	0.981515
	1.75544
	1.24143
	2.52509
	0.83053
	0.920691
	3.56686
	0.490925
	0.813358
	1.65976
	0.0290355
	0.744896
	0.703956
	0.466106
	0.479114
	1.99787
	0.526564
	1.35082
	2.55881
	0.0783697
	1.16079
	1.14199
	0.1891
	1.00719
[truncated: 4,612 more rows]

## Sheet: Sup Fig. 9c
Supplementary Fig. 9c	3.9399	-3.94286	1
	2.38185	-3.82857	3
	3.02735	-3.71429	0
	-0.321721	-3.6	3
	-0.501895	-3.48571	1
	1.8867	-3.37143	3
	3.94464	-3.25714	4
	-3.98807	-3.14286	1
	-2.13337	-3.02857	6
	-1.8036	-2.91429	2
	-1.66348	-2.8	8
	-0.23228	-2.68571	9
	-1.78368	-2.57143	8
	-3.26372	-2.45714	5
	-0.86456	-2.34286	9
	-0.642435	-2.22857	11
	1.59036	-2.11429	14
	1.34326	-2	15
	0.0201814	-1.88571	16
	-1.94274	-1.77143	14
	-0.172412	-1.65714	17
	-1.54411	-1.54286	18
	-0.385333	-1.42857	25
	0.124099	-1.31429	32
	-0.104807	-1.2	26
	-1.94871	-1.08571	30
	-1.27614	-0.971429	43
	-0.764215	-0.857143	41
	0.374232	-0.742857	67
	-2.5319	-0.628571	63
	0.158537	-0.514286	96
	-0.560878	-0.4	119
	0.0216428	-0.285714	144
	0.337693	-0.171429	189
	0.173254	-0.0571429	260
	0.415237	0.0571429	299
	-0.402097	0.171429	289
	0.612018	0.285714	260
	0.137664	0.4	201
	0.112275	0.514286	177
	1.21401	0.628571	189
	-0.935821	0.742857	162
	0.453818	0.857143	159
	0.241484	0.971429	118
	0.766908	1.08571	99
	-0.164396	1.2	79
	0.686976	1.31429	63
	-1.15662	1.42857	47
	0.0511794	1.54286	52
	-0.382833	1.65714	40
	-0.5306	1.77143	32
	1.25227	1.88571	25
	-0.348423	2	33
	-0.716657	2.11429	25
	-0.729986	2.22857	14
	-0.107105	2.34286	7
	-0.602027	2.45714	11
	0.673324	2.57143	9
	1.58456	2.68571	6
	1.0144	2.8	2
	0.780747	2.91429	5
	-0.0635134	3.02857	2
	0.169014	3.14286	1
	0.843673	3.25714	1
	-2.46626	3.37143	2
	1.66376	3.48571	0
	-1.38217	3.6	1
	-0.41661	3.71429	0
	-1.90458	3.82857	0
	1.14053	3.94286	3
	0.792692
	-0.244862
	-0.384626
	0.574977
	-2.05811
	0.76169
	0.142347
	-0.318374
	0.0329485
	0.0986994
	0.0992482
	-0.246139
	0.1894
	0.203089
	-0.464909
	1.41782
	2.02682
	1.01349
	0.154531
	0.466058
	0.175147
	0.932384
	0.114293
	-0.239773
	0.990949
	0.217318
	0.999326
	0.260849
	0.990905
	0.196541
	-0.353927
	-0.291591
	-0.648242
	0.45132
	-0.73934
	0.238405
	0.508814
	-0.0163896
	0.394815
	0.709101
	0.771945
	0.544626
	-0.0753407
	0.173691
	0.238629
	0.338068
	0.938655
	1.69959
	0.552432
	-0.123843
	-0.317426
	-0.0640938
	0.0285826
	0.137338
	0.732339
	-0.668345
	-0.489074
	-0.56424
	-0.178315
	0.370223
	-3.01871
	0.66767
	-0.52402
	0.480584
	0.268895
	0.203387
	-0.0754079
	-0.818654
	0.424793
	0.652211
	0.200016
	-0.289451
	1.3335
	-0.0826216
	-0.0602148
	-0.0505251
	0.267636
	1.04289
	-0.116275
	0.250268
	-0.0904299
	0.362647
	0.202347
	-0.077728
	0.191609
	0.625572
	0.465181
	0.667797
	-0.510763
	0.48911
	0.884957
	0.606927
	-0.127852
	0.31149
	0.322901
	0.0933657
	-0.338917
	0.540048
	-0.154889
	0.492209
	-0.129721
	-0.799327
	-0.0751269
	0.377245
	0.604906
	0.999323
	1.64642
	0.187293
	0.569383
	0.0776542
	0.179776
	-0.942449
	0.209624
	0.0676934
	0.743582
	-0.0653246
	0.246151
	-0.018075
	-1.64351
	0.860728
	-0.561742
	0.399676
	2.24496
	-0.306101
	1.17621
	0.801513
	1.32111
	0.394383
	0.659903
	1.31769
	-0.00900897
	0.176337
	0.0336544
	-3.64284
	0.218631
	-2.75784
	1.34418
	0.907076
	-0.348493
	1.32898
	0.770807
	0.185322
	-1.71309
	-0.252592
	-0.397381
	-0.527843
	-0.0465774
	0.440725
	0.120996
	0.113766
	1.2569
	1.19459
	0.521614
	0.595728
	-0.0325204
	0.245346
	-0.260319
	0.128611
	0.561822
	0.984423
	1.26791
	-0.406452
	1.13816
	-0.0709281
	0.250847
	1.41777
	0.428104
	0.00454581
	-0.0638025
	0.997477
	-2.3128
	1.93371
	-0.690518
	1.56859
	-0.102352
	0.39403
	0.237709
	1.50388
	-0.0590518
	-0.166147
	0.758736
	0.105531
	0.0895053
	0.713289
	-0.162033
	-0.971322
	0.682937
	0.834576
	0.718508
	1.5037
	0.609749
	-0.0793145
	0.373831
	-9.61995e-05
	0.885582
	0.116688
	1.23397
	0.0256995
	0.187583
	0.0701205
	-0.100837
	0.561878
	2.03223
	-2.77507
	0.489046
	-2.53941
	-3.33187
	0.513676
	1.21576
	2.08246
	-3.21624
	0.0738979
	0.559281
	-4.22905
	-2.00605
	0.0977483
	-0.647292
	0.438666
	-4.34552
	0.380159
	0.348614
	-0.549506
	0.424909
	-0.192048
	0.582277
	0.576368
	-0.207118
	0.510895
	0.276119
	0.310718
	0.31507
	0.413147
	0.808539
	0.0328112
	0.084443
	0.169362
	-0.623255
	0.202914
	0.247282
	0.484295
	-0.198663
	0.672194
	0.135875
	1.12799
	-0.615479
	0.3615
	0.675286
	-0.686088
	0.320923
	-1.08572
	0.440267
	-0.19774
	0.16167
	0.0990103
	0.243698
	0.874046
	1.00951
	0.303124
	1.44627
	-0.124897
	0.433822
	0.783727
	-0.0699976
	-0.0647432
	2.08745
	0.333029
	0.0514762
	1.21377
	-1.3757
	0.505046
	1.10713
	0.202524
	1.44652
	0.770884
	0.288518
	0.406305
	0.893671
	-0.532777
	-0.0981835
	-0.408388
	1.27955
	0.186763
	-0.439648
	2.10999
	-0.101737
	0.0584066
	0.513151
	0.0516615
	0.751718
	0.453379
	0.315621
	0.194957
	-0.170975
	1.77569
	0.656398
	0.0419396
	0.408246
	0.142519
	0.76926
	-1.15133
	0.201442
	-0.00453282
	1.5921
	-0.169806
	0.623717
	0.176535
	0.638226
	0.152229
	0.405468
	-0.122274
	0.77991
	0.508021
	0.478739
	0.985467
	0.200669
	0.285912
	0.622507
	-2.77088
	-0.460707
	-0.421283
	0.00817844
	0.598706
	-0.0551135
	0.140475
	0.194124
	0.287607
	-0.268684
	0.937984
	-1.20882
	0.618138
	-0.668962
	0.351415
	0.682962
	-2.79632
	0.299871
	-0.9404
	0.0252111
	0.635007
	0.89508
	0.575379
	0.424123
	0.179832
	0.22023
	0.109204
	0.0769186
	0.153625
	0.195696
	0.282263
	0.645986
	0.0638629
	1.71935
	0.471814
	-0.506174
	0.157467
	0.550221
	0.284976
	0.570331
	0.132659
	-2.60842
	0.734072
	1.17104
	1.33274
	0.304157
	1.37891
	-0.0121139
	0.704558
	0.587841
	0.338961
	-0.0209789
	0.906531
	0.196566
	-0.193784
	0.336416
	0.226796
	0.275239
	0.698618
	1.89276
	0.592869
	-0.300154
	-1.04549
	0.584829
	0.388309
	0.0880893
	0.889256
	0.689305
	-0.691936
	0.108801
	0.058854
	1.07627
	1.84206
	2.548
	-2.25526
	-0.21832
	-2.32845
	0.15211
	0.244338
	0.533478
	0.472868
	1.05659
	0.4791
	0.656248
	-3.5374
	0.527363
	0.327408
	1.81505
	0.440174
	-0.125109
	0.801261
	0.573314
	-0.00372343
	0.49219
	-1.49993
	0.842508
	0.134709
	0.221614
	-0.280192
	0.073471
	0.625718
	0.620589
	1.80983
	1.7195
	-0.043816
	-0.0076044
	-0.988835
	-0.0945206
	-0.699539
	-0.570403
	0.735965
	0.192706
	0.143301
	1.01031
	0.443959
	0.515152
	-0.134243
	-0.766034
	-2.13373
	0.403584
	0.37938
	0.242129
	0.310453
	-0.0129579
	0.417159
	1.01628
	0.69477
	-0.770849
	-0.686178
	0.580099
	0.317016
	-0.153434
	0.634696
	0.52201
	-0.0954494
	0.578025
	0.661267
	0.609377
	0.342148
	0.0162384
	0.276728
	0.28747
	1.46316
	1.08165
	-0.359192
	0.108152
	0.0341278
	0.318753
	-0.151953
	0.465394
	0.118683
	0.68681
	-0.152624
	0.867092
	0.0194313
	-0.510113
	0.519117
	-0.140179
	0.187828
	-0.0175121
	-1.03259
	0.253955
	0.00765596
	-1.02895
	1.56617
	0.965945
	1.17098
	0.826834
	0.699711
	1.26187
	0.14128
	-0.164634
	-1.05117
	0.361992
	-0.231201
	0.344228
	0.141918
	-0.0305238
	0.702262
	0.558487
	-0.771312
	0.0127256
	-0.00719441
	0.866441
	-0.840946
	-0.735053
	-0.771536
	-0.207302
	0.311428
	0.869619
	1.0556
	0.942075
	0.30222
	0.311039
	0.552517
	0.416687
	1.71483
	0.110884
	0.0255458
	0.113827
	1.03395
	-0.192901
	0.347198
	1.7219
	0.22566
	0.520985
	0.0340373
	0.246225
	-2.97265
	0.74636
	-0.0747409
	-0.33254
	-2.19123
	0.326418
	0.756578
	0.36184
	0.421631
	0.0514177
	0.00104736
	-0.147264
	0.617082
	1.51525
	0.408157
	0.162928
	0.174755
	0.267428
	0.0753573
	0.239404
	0.952033
	0.451861
	0.455039
	0.799617
	0.575509
	-2.24079
	0.0910956
	-3.10316
	0.103115
	0.598325
	-0.183437
	1.6655
	0.532746
	0.477351
	0.736444
	-0.025804
	0.202748
	-3.81154
	0.179353
	0.262625
	0.280668
	0.255007
	-0.017109
	0.563543
	1.43552
	-0.0451723
	0.23771
	-0.615798
	0.44858
	0.085528
	-1.00104
	-0.605684
	-0.199067
	0.0319799
	0.265295
	-0.0531026
	-0.0140629
	0.0186694
	2.08552
	0.660624
	1.00492
	0.105439
	1.18984
	0.404054
	0.967815
	0.236343
	0.644914
	0.670918
	-0.0045181
	0.696893
	0.0752395
	0.443503
	0.0322124
	1.18115
	0.477756
	-1.76976
	0.178424
	-0.206812
	0.467478
	1.16622
	0.299376
	0.826846
	1.21479
	0.609884
	-0.591764
	1.34946
	1.09638
	0.124902
	-0.0280138
	0.112138
	-0.597091
	-0.00271016
	0.408737
	0.939667
	0.10431
	-1.98663
	1.18791
	0.539412
	0.0836731
	-0.154186
	0.342591
	0.14155
	3.15318
	0.228036
	0.212709
	0.27791
	0.425758
	-3.63116
	0.28897
	0.503127
	0.345396
	1.01466
	0.602329
	0.0281798
	0.224399
	-1.12891
	1.50731
	1.9438
	0.39016
	0.176575
	0.215678
	0.214201
	0.808239
	1.57158
	0.427091
	1.01374
	-0.617854
	1.57655
	0.459888
	1.44807
	-0.0876221
	0.0556462
	0.591008
	1.42688
	-0.0416028
	0.298438
	0.916212
	0.272114
	0.32093
	-0.00564493
	0.429656
	0.527106
	0.841588
	-0.0462236
	0.753787
	0.706878
	0.739322
	-0.972781
	-0.00154236
	2.15913
	-2.17357
	-0.643559
	-3.0359
	1.01416
	2.96877
	-1.00079
	0.0104265
	-0.0383353
	-1.98524
	0.472087
	0.739091
	0.010932
	0.923049
	-0.283363
	0.0907529
	0.0609823
	-0.552392
	0.674026
	-2.25674
	-0.142911
	-0.00632689
	-1.23283
	0.111691
	1.33388
	0.835208
	0.122604
	-0.237129
	1.82381
	-0.373571
	0.13299
	0.139273
	0.322655
	-0.396951
	-0.00394278
	-0.213581
	0.378609
	0.729349
	1.48922
	-1.15913
	0.185627
	0.00970482
	0.0594266
	0.000339589
	0.256973
	0.00777557
	0.0630845
	-0.198403
	0.179698
	0.242058
	0.0793676
	0.501141
	1.8674
	-0.0299041
	0.22847
	0.151832
	-3.81284
	0.639415
	-0.282274
	2.22394
	0.149221
	0.669522
	0.0113122
	-0.00096408
	-0.0129779
	-0.183117
	0.00653461
	0.018214
	0.432972
	-4.08242
	0.296614
	1.60049
	0.095697
	-0.0194824
	0.0640896
	0.485484
	0.529187
	0.899281
	0.0318354
	0.988034
	0.168373
	0.386083
	-0.538211
	0.970212
	1.42444
	0.861347
	0.697072
	-0.866759
	2.43537
	-0.358337
	0.76653
	-0.161001
	-0.148438
	0.13748
	0.33475
	0.854989
	0.767375
	0.793866
	0.241011
	0.311002
	-0.336634
	-1.36895
	0.103693
	0.571349
	0.321227
	1.07021
	1.63865
	1.60064
	0.241824
	1.08348
	1.19878
	-0.0967715
	-0.337773
	0.250334
	-0.0919019
	-0.286696
	-0.075854
	1.07382
	1.78142
	0.138954
	-2.1592
	0.562337
	-0.219337
	0.414649
	0.771388
	-2.77482
	-1.3117
	0.014888
	0.00671172
	0.908739
	0.102348
	0.162693
	0.35081
	3.3322
	0.0422379
	0.888369
	0.70512
	0.114957
	0.29405
	0.270641
	0.26847
	0.54278
	-1.3911
	-0.413717
	0.422918
	-0.111138
	0.445422
	-0.306757
	0.474429
	0.0909443
	0.244335
	0.113173
	0.107295
	0.463396
	0.354259
	0.244922
	0.327836
	0.993342
	0.0692368
	0.727868
	0.787191
	0.667544
	-0.0597023
	0.253215
	2.33431
	1.1471
	0.725577
	0.0111512
	-0.523979
	0.376758
	0.514304
	0.236113
	0.94255
	0.236717
	0.171376
	1.03462
	0.196449
	0.243601
	0.250029
	0.106692
	-0.597859
	0.880065
	0.406513
	-0.00250595
	0.234107
	1.72865
	0.141076
	1.82181
	0.200469
	-0.325738
	1.79672
	0.400384
	0.382375
	-0.0506412
	2.48011
	0.162878
	0.0500625
	0.661494
	-0.097074
	0.571958
	1.17447
	0.220442
	0.860642
	0.166985
	0.391809
	-0.380895
	1.70063
	-0.765737
	0.987374
	1.04922
	0.223233
	0.462269
	0.529836
	1.16183
	-0.074537
	-0.465997
	0.460638
	0.343241
	-0.0865123
	0.152406
	-0.0590925
	0.896819
	0.00636077
	-0.034249
	1.2277
	-0.131175
	0.114457
	-0.00637039
	1.38486
	0.967965
	0.445564
	0.401841
	-0.0315831
	0.70905
	0.43285
	0.172159
	0.120544
	0.0985438
	-0.0964888
	0.720401
	-0.696319
	0.359999
	1.33743
	0.00936627
	-0.152689
	1.08697
	0.360387
	-0.113488
	0.778238
	-0.550083
	0.359817
	0.932121
	1.01827
	0.735135
	0.834614
	0.0277235
	-0.530553
	1.18424
	0.414705
	0.199874
	1.08366
	-0.583141
	0.7944
	-3.40661
	-0.135772
	1.08733
	-2.53324
	0.307361
	1.31583
	1.1238
	0.148503
	0.0286723
	0.694711
	1.02471
	-0.264551
	1.01177
	0.808906
	0.7187
	-0.794698
	0.900433
	0.94412
	0.887722
	0.677
	0.0414921
	0.234004
	0.80846
	-1.89593
	0.431359
	0.808042
	0.23957
	0.545785
	-0.190041
	-0.913097
	0.863022
	0.513275
	0.710427
	0.589909
	-0.47895
	0.424079
	0.080471
	-0.392433
	-0.807013
	-2.1106
	-1.9579
	0.3785
	0.924636
	0.173656
	-0.120964
	-0.144052
	0.130089
	0.0780011
	0.503349
	-1.21509
	-0.525837
	-0.0659505
	0.52823
	-1.40812
	1.11839
	-0.0519853
	-0.062281
	1.61608
	-0.835581
	-0.545089
	-1.77171
	-1.6435
	-0.419946
	0.128009
	0.370284
	0.101274
	0.763604
	-3.0519
	-0.290282
	0.110029
	0.399666
	0.427772
	0.191545
	0.112759
	2.20392
	-1.37214
	0.18993
	-2.11936
	-1.30116
	-1.90323
	-0.0423152
	-1.64182
	0.649095
	0.506609
	-0.459765
	-0.878909
	1.16862
	-0.215889
	-2.42922
	-0.0538865
	0.353996
	-0.267445
	0.0472264
	0.232368
	0.184882
	1.40134
	-0.822602
	-1.89052
	0.800378
	-0.456333
	1.96147
	-0.0880708
	0.319534
	2.48421
	-1.20759
	0.0308051
	0.0699448
	0.128497
	-2.10653
	0.0468759
	0.140041
	1.90382
	-0.146078
	-0.0133248
	0.395325
	0.188231
	-0.220009
	0.248566
	0.0321976
	0.128655
	-0.00511806
	0.11514
	2.14072
	0.605289
	1.90207
	-0.240593
	0.0241729
	-0.0693873
	1.28259
	1.09922
	-0.600965
	-3.05853
	0.64048
	0.00593378
	0.948498
	0.886368
	-1.30105
	0.646668
	0.279922
	0.0128317
	0.249596
	1.56917
	1.15445
	0.363886
	0.398205
	1.12317
	-0.197633
	-0.298203
	0.277695
	0.24759
	-2.76865
	-0.114574
	-0.0718037
	1.37181
	-1.02308
	0.71431
	-0.195712
	-0.445174
	1.49394
	-0.136853
	0.0184484
	-1.41439
	1.08066
	0.941959
	0.394322
	2.24201
	-0.10119
	-0.346254
	-0.386855
	-0.0745605
	0.633692
	-0.38439
	1.71621
	0.524859
	0.567521
	0.938398
	-0.196755
	0.279788
	0.705908
	-1.41124
	-0.558195
	0.126822
	-0.616927
	0.415076
	0.60852
	-0.0133592
	0.483667
	-2.51716
	-0.224347
	-0.109739
	0.832354
	0.950534
	0.310019
	0.736506
	0.0944377
	0.174021
	0.420193
	0.234017
	-0.101097
	0.00595116
	-0.417131
	-0.364326
	-1.03454
	-0.0388712
	0.833158
	0.256492
	0.116538
	-0.316931
	-1.0354
	0.763417
	-0.267486
	0.458725
	0.0629312
	-2.29548
	0.219241
	0.0630628
	0.239218
	0.195088
	-0.0187646
	0.765153
	1.17038
	0.475015
	0.779452
	0.173383
	-1.0366
	2.00574
	1.41701
	0.194698
	0.755527
	0.31983
	1.84476
	0.141162
	-0.00391876
	-0.27955
	1.03407
	0.721798
	3.64825
	-0.413644
	0.243078
	-3.20625
	1.00525
	0.635848
	0.440928
	-0.282633
	0.759507
	-0.100465
	0.663811
	0.186992
	0.119136
	-0.04285
	1.21727
	0.439192
	-0.375277
	0.143646
	1.98158
	0.821912
	-0.495499
	0.947675
	0.229564
	0.279612
	0.692884
	0.0220402
	0.30077
	0.58748
	0.228762
	0.767955
	0.665525
	0.339329
	-0.0841686
	-0.19721
	1.37709
	0.622956
	1.00114
	0.595029
	0.411361
	0.0121353
	0.261946
	0.366273
	-0.266041
	0.341521
	0.0572622
	0.71152
	-1.19874
	0.116071
	-0.135518
	0.354274
	-0.0284067
	0.894927
	-1.72715
	-1.38248
	1.13018
	0.729004
	0.861319
	1.17814
	1.60839
	0.312389
	0.14669
	0.743432
	0.718144
	1.39505
	0.593738
	1.92071
	-1.41345
	0.0848411
	0.167313
	-1.49943
	0.946531
	0.106279
	-2.13165
	0.346552
	1.01295
	0.426115
	-0.0250687
	0.743723
	0.887665
	-0.951961
	-0.16456
	0.564015
	-0.408445
	0.599745
	2.03424
	0.260457
	0.136471
	0.343963
	-1.30466
	-0.0393285
	1.17198
	-0.432308
	0.0241873
	-0.819125
	1.22031
	0.306633
	-0.102277
	-0.221064
	0.650549
	-0.126741
	0.98067
	0.222137
	-0.331245
	0.365819
	1.12363
	-0.191634
	-0.00412885
	0.304661
	-0.390371
	-0.0471517
	-1.45718
	-0.235797
	0.316531
	0.225346
	0.135139
	-2.86083
	1.13634
	-0.0315148
	-1.75598
	1.05016
	0.0120768
	-2.57324
	1.52779
	-1.22125
	0.0667405
	1.49679
	0.89303
	0.0704733
	0.317502
	-1.30838
	1.08237
	0.459319
	-0.198116
	0.286597
	0.287933
	1.06074
	1.58271
	-0.23665
	-3.56475
	-0.806977
	0.246866
	1.07611
	0.0879095
	-0.452849
	0.351468
	0.316824
	1.95266
	0.289113
	0.350882
	-0.100537
	0.140428
	0.938257
	0.00631041
	0.445143
	0.332543
	-0.0525278
	0.721999
	-0.0617435
	2.12621
	-0.266778
	1.65745
	-0.747602
	-0.117996
	0.269622
	0.59819
	0.0307905
	0.910264
	0.680246
	-2.63338
	-1.11744
	0.831953
	-0.0878519
	0.0974118
	0.398308
	0.105057
	-2.24173
	-0.0476071
	2.05255
	1.75761
	0.375379
	-0.267064
	2.41575
	2.75954
	-0.0740787
	0.0767602
	0.124393
	0.442821
	0.320801
	0.825887
	0.375057
	-0.00378849
	-0.145515
	1.99718
	0.0644551
	0.178924
	0.438107
	0.166159
	-0.0253325
	0.0193196
	-2.14531
	-0.226602
	-0.290497
	0.441719
	0.474599
	0.0290711
	0.22038
	0.822253
	-0.044391
	0.0840968
	-1.40925
	-0.0901353
	0.30947
	0.183783
	0.0554495
	-0.121759
	0.433543
	0.881467
	-0.413826
	-0.160373
	-0.0348485
	0.72144
	-0.206122
	0.364582
	-0.289003
	0.125158
	0.00288119
	0.0688252
	0.45704
	1.50758
	0.0790352
	0.489693
	0.11853
	0.512269
	0.131827
	0.61119
	-2.05287
	0.627842
	0.874332
	0.395003
	-0.208171
	-1.42091
	0.111782
	-0.342895
	0.302599
	0.0595332
	1.00049
	0.747608
	0.180528
	-0.112857
	0.0896814
	0.387268
	0.22895
	0.699542
	0.0693662
	-0.028727
	0.228239
	0.929313
	0.623191
	0.478591
	-0.158725
	1.63397
	-0.0275303
	1.23568
	0.118124
	0.159511
	0.990774
	0.088574
	-0.0122468
	1.36587
	-0.0323805
	-0.180551
	-0.564695
	0.339851
	0.797988
	0.134466
	0.664316
	1.37225
	2.68242
	-3.06709
	-0.437835
	0.265299
	0.557596
	0.326717
	0.18685
	0.5402
	2.58171
	-0.391767
	0.143165
	-0.0967231
	1.31966
	0.629982
	-0.962319
	0.785518
	0.334759
	-1.21678
	0.0970471
	0.976323
	0.853929
	0.817966
	0.390072
	1.01241
	1.34756
	1.01961
	0.240978
	-0.0908976
	0.496226
	0.918143
	-0.972412
	0.370531
	-0.837023
	0.531729
	-0.0221918
	-0.116347
	-0.196481
	0.00763082
	0.897605
	0.630789
	0.625054
	0.19009
	0.540584
	-0.06887
	-0.00504574
	-0.808112
	-0.276803
	0.121982
	0.659137
	1.57584
	0.724489
	1.24146
	-1.09639
	-1.29645
	-2.7202
	0.209104
	0.449346
	0.035762
	1.06653
	-0.0327706
	0.743336
	0.670207
	0.134286
	0.0265211
	0.325284
	-1.57419
	0.653606
	2.29381
	0.800481
	1.09401
	2.0663
	0.619886
	0.46262
	-0.206079
	0.960374
	0.319167
	0.224918
	1.64821
	0.104512
	1.43556
	0.246605
	2.2728
	-0.473079
	-1.26808
	-0.168803
	2.18115
	-1.51039
	0.826917
	0.513666
	1.84353
	1.24261
	0.341866
	0.51323
	0.841105
	1.64155
	-1.10314
	-0.416164
	0.0566671
	-0.797806
	0.614829
	0.296536
	-1.85438
	-0.00566037
	-1.94446
	-0.0154234
	0.344779
	-0.175317
	0.0370745
	-0.270727
	1.03726
	0.117959
	0.0281599
	0.564237
	-1.37767
	2.58791
	0.399409
	-0.0650882
	0.112478
	0.239159
	-0.499181
	-0.997782
	0.735345
	-0.144691
	-0.284373
	-2.65686
	0.144183
	1.65292
	0.0283729
	0.716265
	0.10373
	1.21416
	0.780431
	-0.712434
	-2.35556
	-1.75294
	0.324275
	1.26179
	0.0686798
	-0.229943
	1.74306
	-0.098867
	0.175976
	0.329878
	0.192618
	1.41876
	0.459305
	-1.92834
	-0.23517
	0.0574367
	-2.68475
	0.162283
	-0.0431925
	0.00504566
	0.799009
	0.383046
	1.8338
	0.133012
	-0.51328
	-0.148942
	-1.06882
	-0.0988838
	0.692658
	0.0542113
	-2.01323
	-2.18006
	1.9951
	-0.305689
	-0.385621
	1.30989
	-2.66713
	-0.950202
	1.62003
	0.0401127
	0.134801
	1.51557
	0.156556
	-0.991895
	-0.370553
	-0.0752147
	1.29554
	-1.05671
	-1.76926
	0.177763
	1.89957
	0.309843
	-0.966706
	-0.136548
	0.221746
	0.218417
	-1.39125
	0.658993
	-0.0539436
	0.708854
	-0.0201733
	-0.0142628
	-0.923574
	0.142152
	-1.80598
	-0.437269
	0.479095
	-2.62189
	-0.55711
	-0.298488
	0.310752
	0.0675895
	0.0380691
	0.0541558
	-0.238194
	-0.41634
	-1.62327
	0.204624
	-0.091716
	0.202526
	0.0654499
	0.485766
	-0.0795682
	-0.209121
	1.35241
	-2.50371
	-0.0100283
	-1.94744
	0.49921
	0.0156473
	1.4135
	-0.256449
	2.35452
	1.14441
	-0.15212
	-0.377694
	0.812738
	-0.162013
	0.0411633
	0.107924
	0.137256
	0.0619886
	-0.832765
	-1.70024
	1.85823
	0.206608
	0.843939
	0.231235
	-0.061007
	-0.09514
	-1.67391
	0.216705
	0.265141
	0.232952
	-0.246376
	-0.053734
	0.0806938
	0.113933
	0.215202
	-0.266638
	0.12651
	1.02781
	0.324519
	1.35341
	-0.165942
	-1.23173
	0.181533
	-0.535702
	-0.787599
	-0.150845
	-0.413679
	-2.89403
	0.044448
	1.02539
	-0.51165
	-0.10742
	-0.365559
	0.402422
	0.825793
	0.69328
	-0.584201
	0.339306
	-1.20989
	0.891097
	0.117505
	-2.51361
	0.807504
	-2.66225
	0.393918
	0.364555
	0.815334
	-0.117146
	-2.05015
	-0.81343
	-0.565263
	-0.718351
	0.2525
	2.54842
	0.700877
	0.31544
	0.439015
	-0.395393
	-0.377169
	-0.0285683
	-0.217114
	-0.00499392
	0.481268
	0.12071
	0.0854403
	1.03865
	0.373844
	-1.59214
	0.0283989
	-0.175293
	-0.0137197
	-0.7522
	-1.57644
	-0.63993
	0.491946
	-0.434556
	-0.0473824
	2.00982
	0.192076
	-0.0638403
	-0.606931
	0.415638
	1.00181
	-0.861661
	0.269686
	0.570689
	-0.078743
	-1.3571
	-1.12946
	0.128812
	0.66851
	-0.0158637
	0.0754925
	0.594272
	0.26895
	1.25805
	-0.00924079
	-0.0389517
	0.671177
	-0.0808554
	0.3019
	0.909934
	0.26741
	0.608007
	0.429951
	0.338135
	0.0924775
	0.188411
	1.40233
	0.224734
	1.0734
	1.4202
	0.933167
	0.666537
	-0.227936
	0.93649
	0.691753
	-0.949911
	0.771358
	0.798601
	0.128367
	0.230666
	-0.177537
	-1.71755
	0.0901442
	1.51418
	-1.32192
	1.24415
	0.391757
	-0.0503702
	-0.636691
	0.402098
	0.435716
	-0.291747
	0.819061
	0.425528
	0.0456885
	0.93365
	1.03998
	0.852215
	-0.463339
	0.375575
	-0.332035
	0.698293
	-0.279538
	2.20506
	0.901682
	0.176874
	-0.359481
	0.176147
	-1.1253
	1.15765
	0.566557
	-0.490911
	-0.0491743
	-0.42076
	0.0776137
	-1.04759
	-0.599307
	1.15994
	0.234674
	0.265299
	-0.696647
	-0.426397
	0.0362885
	-0.190367
	-1.28465
	0.13715
	-0.565535
	-0.974362
	0.525778
	-0.77007
	0.707495
	0.185971
	-0.127363
	0.324029
	-0.334024
	0.351544
	0.664131
	0.0737944
	-0.132924
	-0.136597
	0.251675
	-0.231918
	0.347321
	-0.0818649
	0.21352
	0.339537
	0.731458
	-1.47909
	-0.297688
	0.0927836
	0.112695
	0.966683
	0.182953
	-0.0133618
	0.799451
	0.585756
	-0.215839
	-0.27448
	-0.336077
	0.15773
	-0.529191
	-0.508249
	0.183179
	-1.78184
	-0.0505069
	-0.58304
	-1.94186
	-1.5734
	0.587535
	0.174033
	0.211866
	-2.19077
	0.659227
	0.263368
	0.105615
	0.439175
	0.0131763
	-2.73104
	-0.446709
	0.484925
	0.14729
	0.279318
	-0.134761
	1.13943
	-0.810814
	-0.241047
	1.69704
	-0.0661871
	1.02711
	-2.28853
	0.133407
	2.08368
	-0.674155
	-0.17187
	2.43452
	-0.377402
	1.38211
	-0.948948
	-0.478005
	-0.146641
	2.51256
[truncated: 1,720 more rows]

## Sheet: Sup Fig. 9d
Supplementary Fig. 9d	1.5328	-3.94286	1
	0.88927	-3.82857	0
	1.8337	-3.71429	1
	1.45526	-3.6	0
	1.71419	-3.48571	1
	2.8564	-3.37143	0
	3.32475	-3.25714	0
	1.43264	-3.14286	1
	0.574741	-3.02857	1
	1.78999	-2.91429	2
	3.55475	-2.8	1
	1.29599	-2.68571	5
	1.19292	-2.57143	0
	1.24526	-2.45714	7
	1.06906	-2.34286	2
	1.36818	-2.22857	4
	2.15763	-2.11429	7
	2.2282	-2	6
	1.04966	-1.88571	7
	1.31626	-1.77143	10
	1.2682	-1.65714	14
	0.71564	-1.54286	21
	2.28699	-1.42857	27
	2.46328	-1.31429	32
	1.85661	-1.2	40
	2.24886	-1.08571	52
	1.11689	-0.971429	57
	1.73247	-0.857143	73
	1.696	-0.742857	93
	2.15906	-0.628571	125
	1.99405	-0.514286	153
	4.11006	-0.4	169
	1.89299	-0.285714	241
	1.03778	-0.171429	317
	1.65606	-0.0571429	508
	2.07033	0.0571429	479
	1.73661	0.171429	422
	1.70091	0.285714	388
	1.95516	0.4	342
	1.03385	0.514286	317
	1.84344	0.628571	270
	3.13544	0.742857	272
	1.49468	0.857143	225
	1.02646	0.971429	216
	0.663941	1.08571	218
	1.6998	1.2	183
	2.32827	1.31429	194
	1.14073	1.42857	149
	2.40389	1.54286	144
	2.60483	1.65714	125
	-0.940843	1.77143	113
	2.3759	1.88571	81
	1.05346	2	88
	1.13094	2.11429	70
	1.47641	2.22857	53
	1.08465	2.34286	42
	1.19097	2.45714	38
	1.50635	2.57143	32
	1.50081	2.68571	28
	1.40216	2.8	26
	1.20344	2.91429	25
	2.12866	3.02857	8
	1.02399	3.14286	10
	1.42824	3.25714	11
	1.34173	3.37143	19
	1.94954	3.48571	3
	0.902635	3.6	11
	0.116567	3.71429	9
	1.6681	3.82857	1
	1.7872	3.94286	1
	3.60567
	1.85944
	2.20127
	2.04073
	1.43894
	1.45702
	1.70351
	1.29081
	3.44068
	1.41861
	1.76955
	2.04095
	1.78554
	0.128448
	1.59995
	1.83608
	0.826226
	1.89867
	2.58885
	0.269004
	1.77721
	0.612522
	1.36734
	1.55845
	2.82504
	1.32029
	1.00959
	0.268163
	2.25126
	2.27267
	1.75481
	1.02907
	1.4671
	3.94715
	2.36096
	2.6375
	2.65596
	0.782603
	0.523078
	4.73575
	1.04046
	2.45311
	0.391082
	2.55218
	1.45996
	2.58268
	1.98517
	4.43676
	2.25096
	1.21726
	0.75385
	4.88665
	3.73192
	2.77839
	2.67787
	2.04739
	1.30537
	0.890732
	0.576763
	3.60239
	2.69059
	1.28291
	-1.18972
	3.32532
	4.32279
	3.42432
	1.9419
	1.90607
	0.697534
	2.03027
	1.60811
	1.95073
	2.02687
	1.20664
	0.893781
	1.34539
	1.06748
	1.36778
	0.96836
	1.60163
	1.72686
	1.58975
	2.2195
	1.09729
	1.61684
	0.898581
	1.87698
	3.37944
	1.62801
	1.71674
	1.9202
	2.2604
	1.26092
	1.85732
	0.987474
	1.47863
	1.42829
	1.27375
	1.95038
	1.54654
	2.05117
	1.20788
	1.22256
	0.85831
	0.916813
	2.23366
	1.6924
	1.65966
	1.02033
	0.920253
	1.57064
	1.82005
	1.58784
	1.48865
	1.74409
	2.03965
	1.51119
	3.557
	2.58483
	3.69498
	2.46964
	1.48966
	1.67779
	2.27331
	1.8229
	2.2172
	1.02002
	1.91983
	0.896596
	1.74972
	1.01884
	1.10046
	1.63515
	1.12205
	0.396783
	3.73779
	0.95921
	3.63209
	2.49365
	0.983928
	1.01013
	2.44031
	2.20809
	2.46591
	3.85909
	2.61437
	2.14065
	2.49821
	1.23702
	4.26397
	1.85354
	0.198389
	0.635087
	2.11064
	3.05668
	2.74563
	1.99956
	3.42582
	3.17578
	2.72542
	2.42368
	2.7018
	2.75216
	0.489173
	1.84356
	2.56487
	1.40868
	1.11135
	2.5999
	2.85697
	2.89426
	1.31746
	3.01392
	1.17408
	2.82824
	2.9309
	1.97295
	0.373823
	2.34992
	1.40308
	1.34813
	1.27513
	1.72092
	2.00747
	1.17685
	1.17801
	1.7856
	1.08294
	1.42265
	2.02508
	0.885871
	1.88802
	1.45376
	0.321687
	1.22337
	1.23391
	1.03198
	1.53316
	1.78505
	2.05101
	1.06561
	1.41132
	1.09722
	1.33768
	1.13939
	2.45003
	1.12981
	1.8925
	1.52864
	1.14553
	1.53203
	1.42095
	1.47094
	1.51672
	1.16603
	1.09491
	1.11852
	1.11096
	1.78627
	0.605362
	1.31443
	0.984049
	1.26575
	1.16077
	0.677993
	1.63776
	1.01011
	0.326819
	1.29994
	0.312577
	1.11872
	3.42497
	1.22806
	0.443734
	0.854406
	1.17493
	0.814733
	1.77208
	1.63867
	0.917877
	2.29766
	1.54422
	0.425603
	0.849675
	2.26718
	0.253156
	2.4146
	1.54343
	0.860387
	1.42529
	0.861605
	0.385983
	1.94509
	3.66848
	1.60027
	1.58126
	2.54927
	1.89887
	0.418511
	2.0763
	0.478697
	1.3459
	0.29994
	1.87108
	2.2038
	2.92685
	1.29463
	0.588833
	1.84784
	0.556578
	1.68751
	0.585782
	1.84323
	1.48973
	2.08792
	2.58322
	2.69751
	0.780823
	0.690427
	2.33231
	2.10334
	0.793761
	2.70575
	2.74209
	1.18307
	0.702142
	0.558519
	2.08767
	3.34073
	2.33849
	2.12297
	2.06322
	0.814958
	1.4946
	1.33188
	2.14373
	2.3291
	2.55307
	2.00559
	2.27627
	0.53107
	0.526153
	1.45139
	2.16812
	2.051
	1.8106
	2.79249
	1.06412
	0.52664
	2.42929
	2.4808
	1.19801
	3.27829
	1.87004
	1.68449
	2.86603
	3.64375
	1.15411
	1.78293
	1.86376
	0.911596
	1.74692
	2.59022
	2.02763
	2.11347
	1.69219
	2.96726
	1.49192
	2.08263
	0.947046
	1.57932
	2.39185
	1.19096
	0.969234
	2.32193
	1.88427
	1.98252
	2.45538
	2.26552
	1.71009
	1.98419
	4.11891
	2.87494
	2.27663
	1.94306
	1.56448
	1.55597
	1.95626
	1.97808
	2.52244
	0.408273
	1.32898
	0.959974
	1.05473
	0.762292
	0.831718
	1.04732
	2.18456
	0.8286
	1.24451
	1.37394
	2.27177
	1.64839
	1.1932
	0.402959
	1.19984
	1.7123
	0.756895
	1.21501
	0.835454
	1.49309
	1.19962
	1.39847
	0.663828
	0.494625
	0.69783
	1.42165
	1.42814
	1.07592
	1.1485
	1.26827
	2.62734
	1.25653
	1.04607
	0.66674
	1.38038
	1.04182
	0.231373
	2.03119
	1.26125
	1.04138
	1.06388
	1.27865
	1.43024
	1.46542
	1.16218
	0.439793
	0.91923
	0.99787
	1.32271
	1.18488
	0.673089
	1.79097
	0.411517
	0.958075
	0.558924
	2.39856
	0.524689
	0.116271
	1.05719
	1.18999
	0.573418
	0.216311
	1.02722
	2.78085
	0.509812
	0.289213
	0.363958
	1.57476
	1.1906
	1.79883
	2.33388
	0.521628
	0.37328
	2.01668
	3.14074
	1.43941
	1.68018
	1.40922
	2.01388
	1.06357
	0.449983
	0.718193
	2.67733
	1.52349
	1.82374
	0.831856
	1.57575
	0.845168
	1.32012
	2.01418
	2.14444
	1.58879
	0.514644
	0.555114
	1.27715
	0.964213
	0.818924
	1.06266
	0.638288
	0.602069
	1.63968
	1.94058
	0.369952
	0.216484
	1.53994
	1.10434
	-0.102378
	0.179601
	0.988429
	0.265696
	1.26232
	2.83729
	0.573983
	0.915778
	0.932733
	0.471533
	1.22345
	0.285233
	3.70828
	1.50488
	1.67678
	1.69212
	0.868886
	2.10356
	0.527872
	1.99415
	0.321948
	1.67451
	2.1903
	2.10182
	2.9467
	1.97707
	-0.910601
	1.67169
	1.76988
	0.961991
	1.7435
	2.42053
	0.936526
	2.06446
	1.64053
	2.47562
	2.07356
	1.09826
	1.75383
	-1.11744
	2.47941
	0.634876
	1.65137
	1.41713
	1.32414
	1.59345
	1.64703
	-0.156696
	2.10064
	2.71367
	1.17179
	2.00571
	1.83347
	1.06562
	1.44424
	0.900504
	1.58221
	2.03754
	1.68225
	1.46042
	2.54038
	1.68772
	1.51792
	-0.464714
	1.8342
	0.777998
	2.90146
	0.34969
	0.0791672
	1.06185
	1.99541
	2.42481
	1.09102
	1.13644
	1.52891
	1.70373
	0.468281
	1.66601
	2.01044
	1.91886
	0.103579
	1.61363
	2.89966
	1.90278
	0.552866
	2.56205
	1.7862
	0.727813
	3.32264
	1.71077
	1.57461
	3.02563
	1.09325
	2.30261
	2.11853
	1.90146
	2.69878
	2.0978
	1.93661
	1.01512
	3.74989
	2.1508
	1.4592
	-0.0410409
	0.381948
	2.01893
	0.511961
	-1.51011
	0.867077
	1.46253
	1.84601
	2.07574
	1.39008
	1.21464
	0.226623
	1.30553
	1.42823
	1.19081
	0.914769
	0.461971
	0.918513
	0.691831
	0.270543
	1.50734
	1.30954
	0.725704
	0.851559
	1.50357
	0.626726
	1.83767
	0.14879
	0.500695
	0.685741
	0.81055
	1.079
	1.21348
	0.531779
	1.73431
	1.74445
	1.19771
	1.07326
	0.346468
	0.315997
	0.578076
	1.26099
	0.404488
	0.681801
	1.36524
	1.15811
	0.915056
	1.35168
	1.10167
	0.172879
	1.07482
	0.324126
	0.982541
	0.533671
	0.335674
	0.636758
	1.64828
	0.380577
	0.992545
	0.840237
	1.54206
	0.686255
	0.379815
	1.94087
	0.181034
	0.538928
	0.186512
	0.628869
	0.570459
	1.03337
	1.06242
	1.30778
	0.854446
	0.00808417
	0.833612
	1.58357
	1.62914
	0.564152
	0.0732888
	1.78129
	0.143888
	0.472101
	2.65391
	0.713396
	0.785219
	0.949693
	1.99816
	0.586512
	1.42749
	1.31146
	2.03915
	0.207092
	0.812985
	-0.147299
	0.217136
	0.74195
	1.63806
	0.67141
	0.653832
	0.620954
	1.18873
	0.163962
	1.27085
	0.568437
	0.5494
	1.31304
	0.576968
	1.21012
	0.204159
	0.635089
	-0.922473
	0.754497
	1.77325
	1.87773
	1.05361
	0.752776
	2.48941
	1.91897
	1.01809
	0.515086
	0.656316
	2.49065
	1.36486
	1.42785
	0.0253584
	1.40451
	0.211462
	1.25675
	0.546323
	0.518835
	1.04316
	2.11705
	1.8887
	1.29697
	0.768753
	-0.452296
	0.0400434
	1.36009
	0.932653
	1.77236
	0.0726907
	0.692229
	1.34407
	0.152693
	-0.296611
	1.36205
	0.550355
	1.77758
	1.23353
	0.845088
	1.24809
	0.376315
	2.04941
	0.791612
	1.82166
	1.81215
	1.98939
	0.282042
	1.06658
	0.928555
	1.73149
	1.81764
	1.64959
	1.40405
	0.626433
	1.42233
	1.48463
	0.125118
	-0.27208
	1.14413
	0.606967
	0.742192
	1.65446
	0.947181
	1.84068
	1.59869
	2.0477
	0.538099
	1.81243
	0.923702
	0.7369
	0.701245
	0.663677
	-0.0789448
	1.16577
	2.32812
	0.958079
	1.70346
	1.87039
	1.03624
	2.03394
	1.17053
	0.571405
	1.55393
	-0.0542344
	1.80724
	0.0970712
	0.65242
	2.32065
	2.18372
	1.59017
	1.57452
	1.46773
	1.79233
	1.08413
	1.82226
	1.21268
	0.342122
	1.52478
	1.16975
	1.01432
	1.27607
	2.29784
	-0.0656782
	0.374618
	1.54737
	1.75871
	-0.192286
	1.81385
	0.0136224
	0.140818
	2.00934
	-0.678171
	2.38218
	1.86021
	0.108255
	1.68666
	-0.0882669
	1.27992
	1.34606
	0.526714
	0.812079
	2.51076
	1.94511
	0.196889
	0.886654
	1.1352
	1.32958
	0.0281767
	-0.150277
	-0.0697416
	1.32264
	1.54381
	2.26333
	-0.047072
	0.96848
	0.196793
	1.41493
	2.28485
	1.36666
	2.6426
	0.364017
	0.0432205
	1.8133
	-0.0763233
	1.64366
	1.06542
	1.58969
	1.46448
	2.08383
	1.09105
	2.01989
	1.04814
	1.98571
	2.41039
	1.64744
	1.38858
	-0.227298
	2.14549
	1.32371
	1.57664
	0.840686
	-3.13134
	1.39494
	-2.13909
	0.0434998
	-0.730526
	0.144559
	-1.22786
	1.65283
	1.87557
	0.800912
	0.366742
	2.65472
	1.50861
	1.36371
	0.0414427
	1.00821
	1.06704
	0.432305
	-0.420692
	-0.143935
	0.648759
	0.868284
	1.25459
	1.35021
	0.18137
	1.8125
	1.11841
	0.357829
	0.631754
	-0.0117485
	1.12459
	1.17715
	1.8166
	0.936312
	1.86354
	0.298594
	1.49489
	-0.217975
	1.61481
	-0.0145532
	1.00562
	1.82126
	1.05931
	1.02909
	0.553422
	0.39231
	1.13886
	1.48836
	0.236879
	0.632877
	1.99086
	-0.408589
	-0.0106205
	0.660931
	0.768003
	0.405824
	1.04627
	1.03075
	-0.105288
	1.3297
	-0.729954
	1.5973
	-0.420048
	-0.0325311
	1.36594
	0.563519
	1.3262
	0.73546
	0.506437
	0.183469
	-0.504506
	0.214443
	0.534768
	1.6654
	0.357351
	1.09004
	1.55946
	0.186075
	-0.395223
	1.14749
	0.463037
	0.271771
	0.823161
	-1.92451
	0.00877326
	0.458487
	0.0501706
	0.407926
	1.4192
	0.723028
	0.731343
	-0.229828
	1.57375
	0.255117
	0.4516
	0.407186
	1.05151
	0.890989
	1.10724
	1.74517
	-0.186461
	0.211755
	1.07693
	0.592196
	1.53448
	0.405397
	0.53615
	1.31223
	1.5198
	0.709681
	0.707196
	0.318427
	-0.513081
	-0.730741
	1.91846
	0.48398
	1.20591
	-0.010913
	1.09317
	0.411973
	1.44451
	1.25399
	0.103738
	0.670062
	0.352236
	1.27951
	0.528204
	0.754162
	-0.455678
	1.20512
	-0.483305
	0.809701
	2.56481
	0.569691
	0.219285
	0.185751
	-1.55995
	1.07062
	1.45764
	1.41076
	1.07228
	0.0181662
	-0.350169
	-0.438972
	1.51263
	1.01807
	0.833268
	1.04965
	1.4332
	0.71719
	0.467687
	1.52916
	0.665696
	1.70845
	0.425233
	0.191399
	-0.573372
	1.59903
	1.50058
	-0.0310607
	0.0882518
	0.489578
	1.8562
	0.782758
	0.00381969
	1.40444
	-0.0289755
	1.286
	1.10203
	-0.283854
	0.475432
	0.876686
	-0.286556
	-0.204793
	0.496497
	-0.765398
	1.1828
	-0.141557
	2.34044
	1.34781
	1.07705
	0.693729
	0.784408
	1.53333
	1.22767
	0.938019
	1.11095
	-0.286256
	1.2749
	1.13331
	1.85679
	1.6493
	1.21694
	1.13915
	1.54962
	0.069011
	0.933347
	2.09444
	1.48811
	-0.519847
	0.344081
	-0.374488
	0.838038
	1.27302
	1.80274
	1.76926
	1.11912
	1.23885
	0.887707
	-0.229102
	1.02138
	0.525646
	1.66506
	1.74523
	0.220088
	2.08732
	0.300859
	-0.153578
	0.421625
	1.05545
	0.637713
	0.196279
	0.428649
	-0.0918154
	-0.229492
	1.19675
	1.12088
	1.27333
	0.0054054
	1.36677
	-0.294591
	0.799506
	2.11499
	-0.937895
	1.01709
	1.05492
	-0.0446854
	1.0047
	1.56943
	0.26872
	-0.268056
	0.886215
	0.873087
	0.0598461
	0.587784
	1.50579
	1.79088
	-0.232585
	1.76343
	1.14013
	0.481104
	1.47498
	-0.331818
	1.36908
	0.77735
	0.990326
	2.01474
	1.37086
	1.70805
	0.458604
	1.05565
	1.33148
	0.865436
	2.14197
	1.19642
	0.89959
	1.65685
	-0.595989
	1.68078
	1.32012
	1.0559
	1.1097
	0.265903
	-0.393807
	-0.75903
	1.63214
	1.42675
	1.87112
	0.955903
	-0.504169
	0.973296
	-1.3378
	1.19324
	-0.172413
	1.68593
	2.11834
	1.05944
	0.372821
	1.78657
	2.90584
	2.01414
	1.60171
	1.24133
	0.74066
	-0.7374
	1.32016
	1.64708
	-0.41317
	0.698653
	-1.33982
	-0.926009
	1.29991
	0.238566
	0.830064
	-1.53995
	1.03649
	1.59941
	-1.97346
	-2.67693
	1.57039
	2.05605
	0.258123
	-0.922928
	-1.99003
	-0.441681
	-0.374631
	-0.152518
	0.795641
	2.21625
	2.17062
	0.126874
	0.299665
	0.275773
	0.826793
	1.40521
	1.41988
	1.16496
	0.9975
	0.368534
	0.804332
	1.1503
	0.819052
	0.732711
	0.734816
	1.2181
	-0.443334
	1.16588
	1.03046
	1.26384
	1.1111
	0.760906
	1.28867
	-1.35908
	-0.110494
	0.765695
	0.645007
	0.46529
	-0.286489
	0.723877
	0.729487
	-0.27688
	1.22087
	-0.685643
	0.841224
	1.81939
	0.0780111
	1.70173
	-0.78512
	0.927282
	0.409064
	-0.0519816
	0.758929
	1.90796
	1.46004
	0.0835674
	1.48796
	1.36389
	-0.235226
	-0.0369517
	-0.165155
	1.14679
	-1.35807
	-0.863338
	0.71672
	1.18215
	-0.226161
	-0.113905
	0.68358
	0.6857
	0.102062
	-0.51331
	0.0535548
	1.42446
	0.251356
	0.357702
	0.596124
	-0.514033
	0.820936
	1.0363
	-0.350612
	0.667099
	-0.872481
	-0.153031
	1.62271
	0.983202
	0.168234
	0.121893
	-0.199157
	0.222111
	0.306632
	-0.228663
	1.76576
	0.943845
	-0.90124
	-0.198885
	1.11043
	-0.509838
	0.498939
	1.20045
	-0.383064
	-0.29925
	0.682321
	-1.55324
	0.951802
	1.09458
	0.391714
	1.0278
	-0.333142
	1.86128
	1.05183
	0.840816
	0.492952
	-0.300099
	0.45118
	0.327232
	-0.22245
	0.725258
	0.554768
	0.626501
	0.10744
	0.722123
	-0.223669
	0.398647
	0.00711785
	1.36323
	1.67339
	1.46866
	0.717997
	-1.04374
	-0.592009
	1.57012
	0.907133
	0.460616
	0.235783
	0.018546
	1.1468
	-0.0334134
	0.856235
	1.28623
	0.92808
	0.759202
	1.7966
	0.833614
	0.914249
	1.05934
	-0.232114
	-0.547425
	0.00671475
	0.265642
	0.211948
	0.331243
	1.78374
	0.404128
	2.12055
	1.41399
	-0.486441
	0.70037
	0.592113
	0.462145
	0.0731275
	-0.519859
	0.545631
	0.0766847
	1.1335
	-0.971074
	0.879116
	0.893299
	1.14305
	1.60298
	0.803717
	0.00465491
	-0.18943
	1.16473
	0.414763
	-0.46452
	1.03774
	-0.478814
	-0.503307
	0.0337635
	0.954014
	1.22558
	-0.0652505
	1.5702
	1.52069
	0.402849
	-0.216165
	1.40096
	1.81665
	-0.515795
	-1.80369
	0.238677
	0.200609
	0.0868284
	1.11169
	0.124728
	0.644584
	0.919893
	-0.484851
	0.537948
	0.117898
	-0.862827
	0.530279
	0.329007
	1.35074
	0.429246
	-0.192243
	0.154978
	1.28116
	0.016429
	-0.157422
	0.539328
	-0.404365
	-0.821235
	0.256179
	-1.52831
	-0.329817
	-0.246947
	1.58257
	0.0623766
	1.64257
	-0.0106532
	2.09503
	2.35364
	1.29814
	0.347082
	-0.202184
	2.04585
	1.73424
	0.805276
	0.753925
	0.383097
	1.48732
	1.83622
	-0.105105
	-0.554638
	0.874208
	0.0331626
	1.65297
	-0.420242
	1.11527
	1.06047
	1.2082
	0.59685
	1.24997
	1.14572
	1.0357
	-0.643841
	-0.103295
	0.949589
	1.33656
	0.322705
	0.506729
	0.323573
	0.203932
	0.328207
	1.51675
	1.2456
	1.57025
	1.23373
	-0.0344448
	1.81766
	2.08295
	0.972249
	0.393733
	1.1265
	1.30714
	-0.155874
	-0.655222
	0.0758379
	0.56068
	1.22791
	-1.3961
	1.26555
	1.45227
	-1.23104
	1.54616
	-0.368021
	0.791977
	0.747841
	1.15402
	2.24408
	0.853501
	-1.54796
	0.315501
	-0.0941934
	0.956436
	1.0201
	1.39459
	1.57462
	-0.289687
	2.10659
	1.44398
	0.588161
	-1.24686
	1.18433
	1.4543
	2.04734
	1.7426
	0.96855
	1.79238
	1.33709
	-0.525284
	-0.373903
	0.971036
	0.228482
	-1.11661
	2.2241
	0.954095
	0.348247
	-0.261437
	1.52512
	1.25426
	-0.456267
	-0.479333
	1.71651
	0.819346
	2.81804
	-0.61318
	-1.45473
	2.3803
	-0.9669
	-1.52072
	1.34177
	1.45214
	-0.718617
	-0.34308
	-0.357234
	0.555102
	-1.09841
	1.771
	0.234197
	1.31501
	1.59094
	-1.12378
	1.07855
	1.28518
	0.844703
	1.26894
	-1.8136
	-1.98321
	1.23008
	0.659434
	-1.54552
	-0.277934
	0.219824
	0.13147
	-0.259339
	0.0456859
	1.46038
	1.42279
	1.41113
	1.7679
	1.54501
	0.728755
	0.542569
	-0.778629
	0.616361
	0.926031
	0.287228
	0.0785778
	-0.738051
	0.0502615
	0.344299
	0.658481
	0.923792
	2.15738
	0.973334
	0.393346
	0.693458
	0.951291
	0.427386
	1.68364
	0.56624
	0.395163
	0.419641
	0.245651
	0.341201
	0.0936025
	0.102407
	0.614574
	0.0430571
	1.04135
	0.317738
	0.884574
	0.487779
	0.810415
	-0.689395
	1.35623
	-0.238021
	2.11338
	0.674274
	-0.205887
	-0.0541503
	1.96986
	1.90021
	1.39438
	0.857875
	0.952848
	-0.530119
	0.117234
	-0.299495
	0.744317
	0.115339
	1.18939
	0.720062
	1.00093
	0.438129
	0.722427
	1.27964
	-1.04083
	0.560547
	-0.424605
	0.124315
	0.676461
	-0.310404
	1.13593
	0.541595
	0.0189391
	-0.136806
	-0.646085
	-0.177959
	-0.264735
	-0.635931
	-0.784791
	1.08207
	0.415619
	-0.818593
	-0.278534
	0.471462
	-0.505721
	-0.476267
	1.74996
	0.0104199
	1.55231
	-0.118199
	-0.29956
	0.124229
	0.135701
	0.0315847
	0.130934
	0.397977
	2.13164
	0.104274
	0.265043
	0.0578618
	0.341634
	0.128427
	0.0038561
	0.470705
	0.165323
	0.019515
	1.6332
	-0.296891
	0.787362
	1.48557
	2.20243
	0.144057
	0.490295
	0.163528
	0.198922
	0.361521
	-0.130929
	-0.132001
	1.43964
	1.02692
	1.3198
	0.324616
	0.640811
	-0.271026
	0.266844
	0.440058
	1.20994
	0.240165
	-0.302645
	0.687352
	-0.443658
	-1.98586
	0.731539
	0.342341
	0.191508
	-1.30671
	0.21869
	0.466936
	1.91157
	-0.750933
	0.21307
	0.0458013
	-0.116953
	-0.63534
	0.232315
	-0.050889
	0.754554
	-0.0819645
	-0.277306
	-0.264315
	0.0902923
	-0.124368
	-0.122232
	1.39128
	-0.534867
	0.594924
	0.661551
	-0.0540854
	-0.0300255
	0.218055
	0.121411
	-0.771105
	-0.865032
	1.90325
	1.13556
	0.00998553
	-0.356379
	0.228568
	-0.130788
	0.734798
	-1.13053
	0.910411
	-0.0264635
	0.625801
	0.57694
	0.241426
	0.997831
	-0.142568
	0.220998
	1.33769
	-0.364476
	0.72583
	0.239157
	0.129877
	-1.06671
	-1.36081
	-0.67433
	-0.296353
	-0.608711
	0.209035
	0.250984
	-0.305417
	0.349288
	1.25705
	0.252261
	0.442429
	-0.0304144
	0.498943
	0.509096
	-0.588649
	0.0669817
	0.0438676
	-0.417056
	-1.09491
	1.61508
	0.792352
	0.997042
	0.0730076
	-0.454598
	0.78274
	0.873162
	1.41883
	-0.238359
	0.552671
	-0.236538
	-1.15898
	-0.997783
	-0.830532
	1.13057
	-0.0092226
	0.671275
	-0.431852
	0.910593
	-0.0446583
	1.66692
	0.582462
	0.5092
	1.05633
	0.443241
	1.66109
	-0.152568
	2.1278
	1.43347
	0.0874905
	0.528134
	0.0883891
	1.178
	0.244535
	1.37465
	0.224112
	1.66175
	0.789767
	2.07754
	1.23633
	-0.164846
	0.148388
	0.580783
	1.64072
	1.06277
	0.593548
	0.742782
	0.954963
	2.33553
	0.543693
	1.45166
	-0.109417
	0.660701
	0.989554
	0.527815
	-0.564224
	0.542704
	1.27152
	-1.00671
	-0.627094
	0.889032
	1.24887
	0.79753
	0.943769
	0.910819
	1.2268
	0.868286
	0.651334
	1.50161
	1.65282
	-0.438236
	0.490475
	1.67472
	2.2013
	0.847132
	1.10401
	1.46501
	0.775625
	1.63069
	0.150624
	0.765359
	1.06857
	-0.193565
	0.874636
	0.708456
	0.848022
	1.42245
	-0.629021
	1.00666
	1.03644
	0.104498
	0.137769
	0.745548
	-0.0298021
	1.19059
	-1.65914
	-0.244613
	0.786556
	1.22266
	0.1009
	0.376327
	-1.59933
	-1.05456
	0.352716
	1.08254
	1.16749
	1.65797
	1.36762
	0.455955
	0.698067
	1.42252
	-0.37979
	0.193169
	0.567406
	2.09438
	2.14052
	-1.36036
	0.462567
	0.99749
	1.6151
	0.787719
	0.76822
	2.4711
	-0.18486
	-1.52315
	1.72333
	-0.722118
	1.08868
	-1.33184
	-1.09167
	0.207024
	-1.21604
	-0.406981
	-0.220525
	0.701574
	-1.50169
	-1.88589
	0.442042
	0.938063
	-1.67172
	-0.560202
	-1.73187
	-0.412182
	-1.34149
	-1.07502
	1.07317
	1.11011
	-0.184273
	-0.319019
	-0.131043
	-0.484071
	-0.0637069
	1.03445
	0.615165
	0.698663
	0.198081
	1.31942
	-0.124477
	0.579802
	0.59869
	-1.56968
	0.388232
	1.67255
	1.22461
	0.117054
	-0.941974
	-0.226377
	0.464905
	0.396164
	0.413512
	0.205326
	-2.63897
	1.52247
	0.715459
	1.50522
	-0.836404
	0.954885
	0.65777
	-0.126286
	1.05857
	1.55807
	-0.0926017
	0.243761
	0.825477
	1.25694
	0.22638
	0.734046
	1.28328
	-0.578988
	0.0371768
	-0.0432116
	-0.371068
	0.482142
	0.723287
	1.05234
	1.04667
	0.432444
	0.331494
	0.872738
	0.717224
	-2.24562
	-0.391792
	0.345404
	-0.139945
	-0.963851
	-0.00979927
	0.762641
	-0.0777872
	1.12169
	0.397068
	-0.496571
	-0.277341
	0.251566
	1.00989
	0.989972
	0.508757
	-0.277503
	1.13173
	-0.795843
	0.78018
	0.59042
	-1.89119
	-0.247985
	0.735903
	-0.313834
	0.00322031
	0.719079
	-0.493767
	0.427797
	-0.384114
	-0.749112
	-0.268238
	-0.553791
	0.106239
	-0.0778139
	0.316332
	0.121558
	-0.0342396
	0.659225
[truncated: 4,612 more rows]

## Sheet: Sup Fig. 9e
Supplementary Fig. 9e	3.9399	-3.94286	1	3.9399	-3.94286	1	0.320923	-3.94286	0
	2.38185	-3.82857	3	2.38185	-3.82857	3	0.0990103	-3.82857	0
	3.02735	-3.71429	0	3.02735	-3.71429	0	0.303124	-3.71429	0
	-0.321721	-3.6	3	-0.321721	-3.6	3	0.0419396	-3.6	0
	-0.501895	-3.48571	1	-0.501895	-3.48571	1	0.304157	-3.48571	0
	1.8867	-3.37143	3	1.8867	-3.37143	3	0.058854	-3.37143	0
	3.94464	-3.25714	4	3.94464	-3.25714	4	0.37938	-3.25714	0
	-3.98807	-3.14286	1	-3.98807	-3.14286	1	0.310453	-3.14286	0
	-2.13337	-3.02857	6	-2.13337	-3.02857	6	0.108152	-3.02857	0
	-1.8036	-2.91429	2	-1.8036	-2.91429	2	0.118683	-2.91429	0
	-1.66348	-2.8	8	-1.66348	-2.8	8	-0.152624	-2.8	0
	-0.23228	-2.68571	9	-0.23228	-2.68571	9	0.187828	-2.68571	0
	-1.78368	-2.57143	8	-1.78368	-2.57143	8	-0.0175121	-2.57143	0
	-3.26372	-2.45714	5	-3.26372	-2.45714	5	0.00765596	-2.45714	0
	-0.86456	-2.34286	9	-0.86456	-2.34286	9	0.14128	-2.34286	0
	-0.642435	-2.22857	11	-0.642435	-2.22857	11	0.344228	-2.22857	0
	1.59036	-2.11429	14	1.59036	-2.11429	14	0.558487	-2.11429	0
	1.34326	-2	15	1.34326	-2	15	-0.00719441	-2	0
	0.0201814	-1.88571	16	0.0201814	-1.88571	16	-0.207302	-1.88571	0
	-1.94274	-1.77143	14	-1.94274	-1.77143	12	0.311428	-1.77143	2
	-0.172412	-1.65714	17	-0.172412	-1.65714	17	0.942075	-1.65714	0
	-1.54411	-1.54286	18	-1.54411	-1.54286	18	0.311039	-1.54286	0
	-0.385333	-1.42857	25	-0.385333	-1.42857	22	0.0255458	-1.42857	3
	0.124099	-1.31429	32	0.124099	-1.31429	30	0.246225	-1.31429	2
	-0.104807	-1.2	26	-0.104807	-1.2	23	0.162928	-1.2	3
	-1.94871	-1.08571	30	-1.94871	-1.08571	26	0.174755	-1.08571	4
	-1.27614	-0.971429	43	-1.27614	-0.971429	30	0.0753573	-0.971429	13
	-0.764215	-0.857143	41	-0.764215	-0.857143	34	0.239404	-0.857143	7
	0.374232	-0.742857	67	0.374232	-0.742857	51	0.451861	-0.742857	16
	-2.5319	-0.628571	63	-2.5319	-0.628571	51	0.575509	-0.628571	12
	0.158537	-0.514286	96	0.158537	-0.514286	71	0.598325	-0.514286	25
	-0.560878	-0.4	119	-0.560878	-0.4	71	0.202748	-0.4	48
	0.0216428	-0.285714	144	0.0216428	-0.285714	88	0.262625	-0.285714	56
	0.337693	-0.171429	189	0.337693	-0.171429	108	0.255007	-0.171429	81
	0.173254	-0.0571429	260	0.173254	-0.0571429	133	-0.017109	-0.0571429	127
	0.415237	0.0571429	299	0.415237	0.0571429	163	0.085528	0.0571429	136
	-0.402097	0.171429	289	-0.402097	0.171429	174	0.0319799	0.171429	115
	0.612018	0.285714	260	0.612018	0.285714	158	0.660624	0.285714	102
	0.137664	0.4	201	0.137664	0.4	134	0.105439	0.4	67
	0.112275	0.514286	177	0.112275	0.514286	127	0.236343	0.514286	50
	1.21401	0.628571	189	1.21401	0.628571	142	1.18115	0.628571	47
	-0.935821	0.742857	162	-0.935821	0.742857	128	0.467478	0.742857	34
	0.453818	0.857143	159	0.453818	0.857143	129	0.826846	0.857143	30
	0.241484	0.971429	118	0.241484	0.971429	96	0.124902	0.971429	22
	0.766908	1.08571	99	0.766908	1.08571	88	-0.0280138	1.08571	11
	-0.164396	1.2	79	-0.164396	1.2	71	-0.00271016	1.2	8
	0.686976	1.31429	63	0.686976	1.31429	59	0.342591	1.31429	4
	-1.15662	1.42857	47	-1.15662	1.42857	46	0.425758	1.42857	1
	0.0511794	1.54286	52	0.0511794	1.54286	51	0.503127	1.54286	1
	-0.382833	1.65714	40	-0.382833	1.65714	40	0.0281798	1.65714	0
	-0.5306	1.77143	32	-0.5306	1.77143	30	0.215678	1.77143	2
	1.25227	1.88571	25	1.25227	1.88571	25	0.591008	1.88571	0
	-0.348423	2	33	-0.348423	2	33	0.272114	2	0
	-0.716657	2.11429	25	-0.716657	2.11429	25	0.32093	2.11429	0
	-0.729986	2.22857	14	-0.729986	2.22857	14	-0.0462236	2.22857	0
	-0.107105	2.34286	7	-0.107105	2.34286	7	0.739322	2.34286	0
	-0.602027	2.45714	11	-0.602027	2.45714	11	0.0104265	2.45714	0
	0.673324	2.57143	9	0.673324	2.57143	9	0.139273	2.57143	0
	1.58456	2.68571	6	1.58456	2.68571	6	0.322655	2.68571	0
	1.0144	2.8	2	1.0144	2.8	2	0.00970482	2.8	0
	0.780747	2.91429	5	0.780747	2.91429	5	0.000339589	2.91429	0
	-0.0635134	3.02857	2	-0.0635134	3.02857	2	0.00777557	3.02857	0
	0.169014	3.14286	1	0.169014	3.14286	1	-0.198403	3.14286	0
	0.843673	3.25714	1	0.843673	3.25714	1	0.0793676	3.25714	0
	-2.46626	3.37143	2	-2.46626	3.37143	2	0.151832	3.37143	0
	1.66376	3.48571	0	1.66376	3.48571	0	0.0113122	3.48571	0
	-1.38217	3.6	1	-1.38217	3.6	1	-0.00096408	3.6	0
	-0.41661	3.71429	0	-0.41661	3.71429	0	-0.0129779	3.71429	0
	-1.90458	3.82857	0	-1.90458	3.82857	0	0.00653461	3.82857	0
	1.14053	3.94286	3	1.14053	3.94286	3	0.296614	3.94286	0
	0.792692			0.792692			0.095697
	-0.244862			-0.244862			0.168373
	-0.384626			-0.384626			0.697072
	0.574977			0.574977			-0.358337
	-2.05811			-2.05811			-0.161001
	0.76169			0.76169			-0.148438
	0.142347			0.142347			0.33475
	-0.318374			-0.318374			0.767375
	0.0329485			0.0329485			0.311002
	0.0986994			0.0986994			-0.336634
	0.0992482			0.0992482			0.103693
	-0.246139			-0.246139			1.08348
	0.1894			0.1894			1.19878
	0.203089			0.203089			-0.0967715
	-0.464909			-0.464909			-0.337773
	1.41782			1.41782			-0.0919019
	2.02682			2.02682			0.138954
	1.01349			1.01349			0.562337
	0.154531			0.154531			-0.219337
	0.466058			0.466058			0.414649
	0.175147			0.175147			0.102348
	0.932384			0.932384			0.35081
	0.114293			0.114293			0.29405
	-0.239773			-0.239773			0.270641
	0.990949			0.990949			0.26847
	0.217318			0.217318			0.54278
	0.999326			0.999326			-0.413717
	0.260849			0.260849			-0.111138
	0.990905			0.990905			0.474429
	0.196541			0.196541			0.0909443
	-0.353927			-0.353927			0.244335
	-0.291591			-0.291591			0.107295
	-0.648242			-0.648242			0.463396
	0.45132			0.45132			0.354259
	-0.73934			-0.73934			0.244922
	0.238405			0.238405			0.0692368
	0.508814			0.508814			0.667544
	-0.0163896			-0.0163896			-0.0597023
	0.394815			0.394815			0.253215
	0.709101			0.709101			1.1471
	0.771945			0.771945			0.725577
	0.544626			0.544626			0.0111512
	-0.0753407			-0.0753407			-0.523979
	0.173691			0.173691			0.376758
	0.238629			0.238629			0.406513
	0.338068			0.338068			-0.00250595
	0.938655			0.938655			0.234107
	1.69959			1.69959			0.200469
	0.552432			0.552432			0.400384
	-0.123843			-0.123843			0.382375
	-0.317426			-0.317426			0.162878
	-0.0640938			-0.0640938			0.0500625
	0.0285826			0.0285826			-0.097074
	0.137338			0.137338			0.860642
	0.732339			0.732339			0.166985
	-0.668345			-0.668345			0.391809
	-0.489074			-0.489074			-0.765737
	-0.56424			-0.56424			0.987374
	-0.178315			-0.178315			0.529836
	0.370223			0.370223			-0.074537
	-3.01871			-3.01871			-0.465997
	0.66767			0.66767			0.460638
	-0.52402			-0.52402			-0.0865123
	0.480584			0.480584			-0.0590925
	0.268895			0.268895			0.896819
	0.203387			0.203387			0.00636077
	-0.0754079			-0.0754079			-0.034249
	-0.818654			-0.818654			-0.131175
	0.424793			0.424793			-0.00637039
	0.652211			0.652211			0.70905
	0.200016			0.200016			0.172159
	-0.289451			-0.289451			-0.0964888
	1.3335			1.3335			0.720401
	-0.0826216			-0.0826216			0.359999
	-0.0602148			-0.0602148			-0.152689
	-0.0505251			-0.0505251			0.360387
	0.267636			0.267636			-0.113488
	1.04289			1.04289			1.01827
	-0.116275			-0.116275			0.735135
	0.250268			0.250268			0.199874
	-0.0904299			-0.0904299			0.694711
	0.362647			0.362647			0.887722
	0.202347			0.202347			0.80846
	-0.077728			-0.077728			0.545785
	0.191609			0.191609			0.863022
	0.625572			0.625572			0.924636
	0.465181			0.465181			0.128009
	0.667797			0.667797			0.110029
	-0.510763			-0.510763			0.399666
	0.48911			0.48911			0.191545
	0.884957			0.884957			0.112759
	0.606927			0.606927			0.649095
	-0.127852			-0.127852			-0.215889
	0.31149			0.31149			0.353996
	0.322901			0.322901			0.0472264
	0.0933657			0.0933657			0.232368
	-0.338917			-0.338917			0.184882
	0.540048			0.540048			0.800378
	-0.154889			-0.154889			-0.0880708
	0.492209			0.492209			0.319534
	-0.129721			-0.129721			0.128497
	-0.799327			-0.799327			-0.0133248
	-0.0751269			-0.0751269			0.395325
	0.377245			0.377245			-0.220009
	0.604906			0.604906			0.0321976
	0.999323			0.999323			0.128655
	1.64642			1.64642			0.11514
	0.187293			0.187293			0.605289
	0.569383			0.569383			-0.240593
	0.0776542			0.0776542			1.09922
	0.179776			0.179776			0.00593378
	-0.942449			-0.942449			0.0128317
	0.209624			0.209624			0.249596
	0.0676934			0.0676934			0.363886
	0.743582			0.743582			-0.197633
	-0.0653246			-0.0653246			0.277695
	0.246151			0.246151			0.24759
	-0.018075			-0.018075			-0.0718037
	-1.64351			-1.64351			0.71431
	0.860728			0.860728			-0.195712
	-0.561742			-0.561742			0.941959
	0.399676			0.399676			-0.10119
	2.24496			2.24496			-0.386855
	-0.306101			-0.306101			-0.0745605
	1.17621			1.17621			0.633692
	0.801513			0.801513			-0.38439
	1.32111			1.32111			0.524859
	0.394383			0.394383			0.567521
	0.659903			0.659903			-0.196755
	1.31769			1.31769			0.279788
	-0.00900897			-0.00900897			0.705908
	0.176337			0.176337			0.126822
	0.0336544			0.0336544			0.415076
	-3.64284			-3.64284			0.483667
	0.218631			0.218631			-0.224347
	-2.75784			-2.75784			-0.109739
	1.34418			1.34418			0.950534
	0.907076			0.907076			0.174021
	-0.348493			-0.348493			0.420193
	1.32898			1.32898			-0.417131
	0.770807			0.770807			-0.364326
	0.185322			0.185322			-1.03454
	-1.71309			-1.71309			-0.0388712
	-0.252592			-0.252592			0.256492
	-0.397381			-0.397381			0.116538
	-0.527843			-0.527843			-0.316931
	-0.0465774			-0.0465774			-1.0354
	0.440725			0.440725			0.458725
	0.120996			0.120996			0.0629312
	0.113766			0.113766			0.219241
	1.2569			1.2569			0.0630628
	1.19459			1.19459			0.239218
	0.521614			0.521614			0.195088
	0.595728			0.595728			-0.0187646
	-0.0325204			-0.0325204			0.765153
	0.245346			0.245346			0.475015
	-0.260319			-0.260319			0.779452
	0.128611			0.128611			0.173383
	0.561822			0.561822			0.755527
	0.984423			0.984423			0.141162
	1.26791			1.26791			-0.00391876
	-0.406452			-0.406452			-0.27955
	1.13816			1.13816			0.721798
	-0.0709281			-0.0709281			0.243078
	0.250847			0.250847			0.635848
	1.41777			1.41777			-0.282633
	0.428104			0.428104			-0.100465
	0.00454581			0.00454581			0.663811
	-0.0638025			-0.0638025			0.119136
	0.997477			0.997477			-0.04285
	-2.3128			-2.3128			0.439192
	1.93371			1.93371			0.143646
	-0.690518			-0.690518			0.279612
	1.56859			1.56859			0.0220402
	-0.102352			-0.102352			0.30077
	0.39403			0.39403			0.58748
	0.237709			0.237709			-0.0841686
	1.50388			1.50388			0.622956
	-0.0590518			-0.0590518			0.595029
	-0.166147			-0.166147			0.411361
	0.758736			0.758736			0.0121353
	0.105531			0.105531			0.341521
	0.0895053			0.0895053			0.0572622
	0.713289			0.713289			0.71152
	-0.162033			-0.162033			0.354274
	-0.971322			-0.971322			-0.0284067
	0.682937			0.682937			1.13018
	0.834576			0.834576			1.17814
	0.718508			0.718508			0.312389
	1.5037			1.5037			0.718144
	0.609749			0.609749			0.0848411
	-0.0793145			-0.0793145			0.167313
	0.373831			0.373831			0.946531
	-9.61995e-05			-9.61995e-05			0.346552
	0.885582			0.885582			-0.0250687
	0.116688			0.116688			0.260457
	1.23397			1.23397			-0.0393285
	0.0256995			0.0256995			-0.432308
	0.187583			0.187583			0.650549
	0.0701205			0.0701205			-0.126741
	-0.100837			-0.100837			0.222137
	0.561878			0.561878			-0.00412885
	2.03223			2.03223			0.225346
	-2.77507			-2.77507			-0.0315148
	0.489046			0.489046			-1.75598
	-2.53941			-2.53941			0.0667405
	-3.33187			-3.33187			0.0704733
	0.513676			0.513676			0.317502
	1.21576			1.21576			-1.30838
	2.08246			2.08246			0.459319
	-3.21624			-3.21624			0.286597
	0.0738979			0.0738979			0.287933
	0.559281			0.559281			0.316824
	-4.22905			-4.22905			0.350882
	-2.00605			-2.00605			-0.100537
	0.0977483			0.0977483			0.00631041
	-0.647292			-0.647292			-0.0525278
	0.438666			0.438666			0.721999
	-4.34552			-4.34552			-0.266778
	0.380159			0.380159			-0.117996
	0.348614			0.348614			0.0307905
	-0.549506			-0.549506			0.831953
	0.424909			0.424909			-0.0878519
	-0.192048			-0.192048			0.0974118
	0.582277			0.582277			0.105057
	0.576368			0.576368			-0.0476071
	-0.207118			-0.207118			0.375379
	0.510895			0.510895			-0.267064
	0.276119			0.276119			-0.0740787
	0.310718			0.310718			0.124393
	0.31507			0.31507			-0.00378849
	0.413147			0.413147			-0.145515
	0.808539			0.808539			0.178924
	0.0328112			0.0328112			0.438107
	0.084443			0.084443			-0.0253325
	0.169362			0.169362			-0.226602
	-0.623255			-0.623255			0.474599
	0.202914			0.202914			0.0290711
	0.247282			0.247282			0.22038
	0.484295			0.484295			-0.044391
	-0.198663			-0.198663			0.0840968
	0.672194			0.672194			-0.0901353
	0.135875			0.135875			0.183783
	1.12799			1.12799			0.0554495
	-0.615479			-0.615479			-0.121759
	0.3615			0.3615			0.433543
	0.675286			0.675286			-0.413826
	-0.686088			-0.686088			-0.0348485
	0.320923			-1.08572			-0.289003
	-1.08572			0.440267			0.125158
	0.440267			-0.19774			0.00288119
	-0.19774			0.16167			0.0688252
	0.16167			0.243698			0.45704
	0.0990103			0.874046			0.0790352
	0.243698			1.00951			0.131827
	0.874046			1.44627			0.61119
	1.00951			-0.124897			0.395003
	0.303124			0.433822			-0.208171
	1.44627			0.783727			-1.42091
	-0.124897			-0.0699976			-0.342895
	0.433822			-0.0647432			0.302599
	0.783727			2.08745			0.0595332
	-0.0699976			0.333029			0.747608
	-0.0647432			0.0514762			0.180528
	2.08745			1.21377			0.0896814
	0.333029			-1.3757			0.387268
	0.0514762			0.505046			0.22895
	1.21377			1.10713			0.0693662
	-1.3757			0.202524			-0.028727
	0.505046			1.44652			0.929313
	1.10713			0.770884			0.623191
	0.202524			0.288518			0.478591
	1.44652			0.406305			-0.158725
	0.770884			0.893671			-0.0275303
	0.288518			-0.532777			0.118124
	0.406305			-0.0981835			-0.0122468
	0.893671			-0.408388			-0.0323805
	-0.532777			1.27955			0.339851
	-0.0981835			0.186763			0.797988
	-0.408388			-0.439648			0.134466
	1.27955			2.10999			0.664316
	0.186763			-0.101737			-0.437835
	-0.439648			0.0584066			0.265299
	2.10999			0.513151			0.557596
	-0.101737			0.0516615			0.326717
	0.0584066			0.751718			0.5402
	0.513151			0.453379			-0.391767
	0.0516615			0.315621			0.143165
	0.751718			0.194957			-0.0967231
	0.453379			-0.170975			0.334759
	0.315621			1.77569			0.0970471
	0.194957			0.656398			0.976323
	-0.170975			0.408246			0.390072
	1.77569			0.142519			1.01241
	0.656398			0.76926			0.496226
	0.0419396			-1.15133			-0.972412
	0.408246			0.201442			-0.837023
	0.142519			-0.00453282			-0.0221918
	0.76926			1.5921			-0.116347
	-1.15133			-0.169806			0.625054
	0.201442			0.623717			0.19009
	-0.00453282			0.176535			-0.00504574
	1.5921			0.638226			-0.276803
	-0.169806			0.152229			0.209104
	0.623717			0.405468			-0.0327706
	0.176535			-0.122274			0.743336
	0.638226			0.77991			0.134286
	0.152229			0.508021			0.0265211
	0.405468			0.478739			0.653606
	-0.122274			0.985467			0.800481
	0.77991			0.200669			0.619886
	0.508021			0.285912			0.319167
	0.478739			0.622507			0.246605
	0.985467			-2.77088			-0.168803
	0.200669			-0.460707			0.513666
	0.285912			-0.421283			1.24261
	0.622507			0.00817844			0.341866
	-2.77088			0.598706			0.51323
	-0.460707			-0.0551135			0.614829
	-0.421283			0.140475			-0.00566037
	0.00817844			0.194124			0.0370745
	0.598706			0.287607			-0.270727
	-0.0551135			-0.268684			0.117959
	0.140475			0.937984			0.0281599
	0.194124			-1.20882			0.564237
	0.287607			0.618138			0.399409
	-0.268684			-0.668962			-0.0650882
	0.937984			0.351415			-0.499181
	-1.20882			0.682962			0.716265
	0.618138			-2.79632			0.10373
	-0.668962			0.299871			0.780431
	0.351415			-0.9404			-0.712434
	0.682962			0.0252111			0.0686798
	-2.79632			0.635007			-0.229943
	0.299871			0.89508			-0.098867
	-0.9404			0.575379			0.175976
	0.0252111			0.424123			0.329878
	0.635007			0.179832			1.41876
	0.89508			0.22023			-0.0431925
	0.575379			0.109204			0.00504566
	0.424123			0.0769186			0.133012
	0.179832			0.153625			-0.148942
	0.22023			0.195696			-0.0988838
	0.109204			0.282263			-0.305689
	0.0769186			0.645986			-0.385621
	0.153625			0.0638629			0.134801
	0.195696			1.71935			0.156556
	0.282263			0.471814			-0.370553
	0.645986			-0.506174			-0.0539436
	0.0638629			0.157467			0.708854
	1.71935			0.550221			-0.0201733
	0.471814			0.284976			-0.0142628
	-0.506174			0.570331			-0.437269
	0.157467			0.132659			-0.55711
	0.550221			-2.60842			0.310752
	0.284976			0.734072			0.0675895
	0.570331			1.17104			0.0380691
	0.132659			1.33274			0.0541558
	-2.60842			1.37891			-0.238194
	0.734072			-0.0121139			0.204624
	1.17104			0.704558			0.202526
	1.33274			0.587841			0.0654499
	0.304157			0.338961			0.485766
	1.37891			-0.0209789			-0.0795682
	-0.0121139			0.906531			1.35241
	0.704558			0.196566			-0.0100283
	0.587841			-0.193784			0.49921
	0.338961			0.336416			0.0156473
	-0.0209789			0.226796			-0.15212
	0.906531			0.275239			0.812738
	0.196566			0.698618			-0.162013
	-0.193784			1.89276			0.0411633
	0.336416			0.592869			0.107924
	0.226796			-0.300154			0.137256
	0.275239			-1.04549			-0.832765
	0.698618			0.584829			0.843939
	1.89276			0.388309			-0.09514
	0.592869			0.0880893			0.216705
	-0.300154			0.889256			-0.246376
	-1.04549			0.689305			-0.053734
	0.584829			-0.691936			0.0806938
	0.388309			0.108801			0.215202
	0.0880893			1.07627			1.02781
	0.889256			1.84206			0.181533
	0.689305			2.548			-0.535702
	-0.691936			-2.25526			-0.150845
	0.108801			-0.21832			-0.413679
	0.058854			-2.32845			0.044448
	1.07627			0.15211			-0.10742
	1.84206			0.244338			-0.365559
	2.548			0.533478			-0.584201
	-2.25526			0.472868			0.339306
	-0.21832			1.05659			0.807504
	-2.32845			0.4791			-0.81343
	0.15211			0.656248			0.2525
	0.244338			-3.5374			-0.395393
	0.533478			0.527363			-0.0285683
	0.472868			0.327408			-0.217114
	1.05659			1.81505			-0.00499392
	0.4791			0.440174			0.12071
	0.656248			-0.125109			0.0854403
	-3.5374			0.801261			0.373844
	0.527363			0.573314			0.0283989
	0.327408			-0.00372343			-0.7522
	1.81505			0.49219			-0.434556
	0.440174			-1.49993			-0.0638403
	-0.125109			0.842508			0.415638
	0.801261			0.134709			0.269686
	0.573314			0.221614			-0.078743
	-0.00372343			-0.280192			0.128812
	0.49219			0.073471			-0.0158637
	-1.49993			0.625718			0.594272
	0.842508			0.620589			0.26895
	0.134709			1.80983			0.671177
	0.221614			1.7195			-0.0808554
	-0.280192			-0.043816			0.3019
	0.073471			-0.0076044			0.909934
	0.625718			-0.988835			0.26741
	0.620589			-0.0945206			0.608007
	1.80983			-0.699539			0.338135
	1.7195			-0.570403			0.188411
	-0.043816			0.735965			0.224734
	-0.0076044			0.192706			1.0734
	-0.988835			0.143301			0.666537
	-0.0945206			1.01031			-0.227936
	-0.699539			0.443959			-0.949911
	-0.570403			0.515152			0.230666
	0.735965			-0.134243			-0.177537
	0.192706			-0.766034			0.391757
	0.143301			-2.13373			-0.0503702
	1.01031			0.403584			-0.636691
	0.443959			0.242129			0.402098
	0.515152			-0.0129579			0.435716
	-0.134243			0.417159			0.425528
	-0.766034			1.01628			0.0456885
	-2.13373			0.69477			0.93365
	0.403584			-0.770849			1.03998
	0.37938			-0.686178			0.852215
	0.242129			0.580099			-0.463339
	0.310453			0.317016			-0.359481
	-0.0129579			-0.153434			-1.1253
	0.417159			0.634696			-0.490911
	1.01628			0.52201			-0.0491743
	0.69477			-0.0954494			-0.42076
	-0.770849			0.578025			-0.599307
	-0.686178			0.661267			0.234674
	0.580099			0.609377			0.265299
	0.317016			0.342148			0.0362885
	-0.153434			0.0162384			-0.190367
	0.634696			0.276728			0.13715
	0.52201			0.28747			-0.974362
	-0.0954494			1.46316			0.185971
	0.578025			1.08165			-0.127363
	0.661267			-0.359192			0.351544
	0.609377			0.0341278			0.664131
	0.342148			0.318753			0.0737944
	0.0162384			-0.151953			-0.132924
	0.276728			0.465394			-0.136597
	0.28747			0.68681			0.251675
	1.46316			0.867092			0.347321
	1.08165			0.0194313			0.0927836
	-0.359192			-0.510113			0.439175
	0.108152			0.519117			-0.446709
	0.0341278			-0.140179			0.14729
	0.318753			-1.03259			1.13943
	-0.151953			0.253955			-0.810814
	0.465394			-1.02895			0.133407
	0.118683			1.56617			-0.674155
	0.68681			0.965945			-0.17187
	-0.152624			1.17098			-0.478005
	0.867092			0.826834			-0.745413
	0.0194313			0.699711			-0.070766
	-0.510113			1.26187			1.14081
	0.519117			-0.164634			0.35107
	-0.140179			-1.05117			0.00640733
	0.187828			0.361992			-0.173443
	-0.0175121			-0.231201			-0.334096
	-1.03259			0.141918			-0.135663
	0.253955			-0.0305238			-1.17697
	0.00765596			0.702262			-0.0800503
	-1.02895			-0.771312			-0.229133
	1.56617			0.0127256			-0.194764
	0.965945			0.866441			-0.546349
	1.17098			-0.840946			0.00900008
	0.826834			-0.735053			-0.774999
	0.699711			-0.771536			-0.0329759
	1.26187			0.869619			0.179489
	0.14128			1.0556			1.02776
	-0.164634			0.30222			-0.088395
	-1.05117			0.552517			0.808843
	0.361992			0.416687			-0.120769
	-0.231201			1.71483			0.53385
	0.344228			0.110884			-1.39801
	0.141918			0.113827			-0.995542
	-0.0305238			1.03395			-0.432594
	0.702262			-0.192901			0.566741
	0.558487			0.347198			-0.371775
	-0.771312			1.7219			0.143004
	0.0127256			0.22566			-0.0896937
	-0.00719441			0.520985			0.359381
	0.866441			0.0340373			-0.599595
	-0.840946			-2.97265			0.806658
	-0.735053			0.74636			0.104006
	-0.771536			-0.0747409			0.597457
	-0.207302			-0.33254			-0.375883
	0.311428			-2.19123			1.7718
	0.869619			0.326418			-0.419182
	1.0556			0.756578			-0.364118
	0.942075			0.36184			0.480979
	0.30222			0.421631			-0.132474
	0.311039			0.0514177			-0.0278682
	0.552517			0.00104736			-0.693287
	0.416687			-0.147264			-0.0518397
	1.71483			0.617082			0.146994
	0.110884			1.51525			-0.562525
	0.0255458			0.408157			0.360542
	0.113827			0.267428			-0.167618
	1.03395			0.952033			0.621756
	-0.192901			0.455039			0.158117
	0.347198			0.799617			0.114998
	1.7219			-2.24079			0.141615
	0.22566			0.0910956			0.237709
	0.520985			-3.10316			-1.02265
	0.0340373			0.103115			-0.313543
	0.246225			-0.183437			-1.16868
	-2.97265			1.6655			-0.179883
	0.74636			0.532746			0.59523
	-0.0747409			0.477351			-0.185922
	-0.33254			0.736444			-0.320432
	-2.19123			-0.025804			0.186925
	0.326418			-3.81154			0.828207
	0.756578			0.179353			0.0563681
	0.36184			0.280668			0.0914814
	0.421631			0.563543			0.721204
	0.0514177			1.43552			0.847463
	0.00104736			-0.0451723			0.079376
	-0.147264			0.23771			-0.0171545
	0.617082			-0.615798			-0.391522
	1.51525			0.44858			0.0788002
	0.408157			-1.00104			-0.0822924
	0.162928			-0.605684			-0.10354
	0.174755			-0.199067			0.392441
	0.267428			0.265295			0.0288475
	0.0753573			-0.0531026			0.519748
	0.239404			-0.0140629			0.111398
	0.952033			0.0186694			0.122406
	0.451861			2.08552			0.860509
	0.455039			1.00492			0.0892985
	0.799617			1.18984			0.831026
	0.575509			0.404054			0.0287116
	-2.24079			0.967815			-0.386516
	0.0910956			0.644914			-0.939443
	-3.10316			0.670918			-0.0155053
	0.103115			-0.0045181			-0.499577
	0.598325			0.696893			0.248989
	-0.183437			0.0752395			0.173237
	1.6655			0.443503			-0.354271
	0.532746			0.0322124			0.592473
	0.477351			0.477756			-0.340311
	0.736444			-1.76976			-0.0110781
	-0.025804			0.178424			-0.720251
	0.202748			-0.206812			-0.21644
	-3.81154			1.16622			-0.342143
	0.179353			0.299376			-0.0804204
	0.262625			1.21479			-0.236676
	0.280668			0.609884			-0.046246
	0.255007			-0.591764			0.71594
	-0.017109			1.34946			0.038209
	0.563543			1.09638			0.412181
	1.43552			0.112138			0.245601
	-0.0451723			-0.597091			0.20505
	0.23771			0.408737			0.107832
	-0.615798			0.939667			0.41166
	0.44858			0.10431			-0.674614
	0.085528			-1.98663			0.173818
	-1.00104			1.18791			-0.134012
	-0.605684			0.539412			-0.0571921
	-0.199067			0.0836731			0.765916
	0.0319799			-0.154186			0.200651
	0.265295			0.14155			0.686635
	-0.0531026			3.15318			0.537067
	-0.0140629			0.228036			0.362974
	0.0186694			0.212709			-0.271389
	2.08552			0.27791			-0.286887
	0.660624			-3.63116			0.424383
	1.00492			0.28897			0.0249041
	0.105439			0.345396			0.776875
	1.18984			1.01466			0.0359248
	0.404054			0.602329			-0.323156
	0.967815			0.224399			0.0685618
	0.236343			-1.12891			-0.783359
	0.644914			1.50731			0.174111
	0.670918			1.9438			0.158066
	-0.0045181			0.39016			0.930548
	0.696893			0.176575			-0.0901676
	0.0752395			0.214201			-0.204856
	0.443503			0.808239			-0.290762
	0.0322124			1.57158			-0.144576
	1.18115			0.427091			-0.155586
	0.477756			1.01374			0.31421
	-1.76976			-0.617854			0.54277
	0.178424			1.57655			-0.129345
	-0.206812			0.459888			0.0853987
	0.467478			1.44807			0.766207
	1.16622			-0.0876221			0.136969
	0.299376			0.0556462			-0.372134
	0.826846			1.42688			-0.0150612
	1.21479			-0.0416028			-0.729262
	0.609884			0.298438			-0.91985
	-0.591764			0.916212			-0.154493
	1.34946			-0.00564493			-0.547164
	1.09638			0.429656			0.25783
	0.124902			0.527106			-0.290837
	-0.0280138			0.841588			0.000403012
	0.112138			0.753787			-0.774597
	-0.597091			0.706878			-0.148229
	-0.00271016			-0.972781			-0.0909157
	0.408737			-0.00154236			0.704326
	0.939667			2.15913			-0.427769
	0.10431			-2.17357			-0.406361
	-1.98663			-0.643559			-0.0663514
	1.18791			-3.0359			0.0836442
	0.539412			1.01416			0.236397
	0.0836731			2.96877			0.00834544
	-0.154186			-1.00079			-0.275542
	0.342591			-0.0383353			-0.0403196
	0.14155			-1.98524			-0.261718
	3.15318			0.472087			0.910636
	0.228036			0.739091			0.709837
	0.212709			0.010932			-0.026916
	0.27791			0.923049			0.0694966
	0.425758			-0.283363			-0.726962
	-3.63116			0.0907529			0.250182
	0.28897			0.0609823			-0.158579
	0.503127			-0.552392			-0.432832
	0.345396			0.674026			0.0298422
	1.01466			-2.25674			0.16156
	0.602329			-0.142911			-0.103689
	0.0281798			-0.00632689			-0.179816
	0.224399			-1.23283			-0.622836
	-1.12891			0.111691			0.419947
	1.50731			1.33388			-1.78784
	1.9438			0.835208			0.600276
	0.39016			0.122604			-0.539392
	0.176575			-0.237129			0.26656
	0.215678			1.82381			-0.151807
	0.214201			-0.373571			0.0859881
	0.808239			0.13299			-0.537724
	1.57158			-0.396951			-0.914429
	0.427091			-0.00394278			0.612004
	1.01374			-0.213581			0.00179087
	-0.617854			0.378609			0.0499836
	1.57655			0.729349			0.134356
	0.459888			1.48922			0.0859188
	1.44807			-1.15913			0.82154
	-0.0876221			0.185627			0.287351
	0.0556462			0.0594266			0.109319
	0.591008			0.256973			-0.984529
	1.42688			0.0630845			-0.418703
	-0.0416028			0.179698			0.00183443
	0.298438			0.242058			-0.0110953
	0.916212			0.501141			0.904527
	0.272114			1.8674			0.166898
	0.32093			-0.0299041			0.0209325
	-0.00564493			0.22847			0.0361537
	0.429656			-3.81284			0.0110176
	0.527106			0.639415			0.0677471
	0.841588			-0.282274			0.533278
	-0.0462236			2.22394			0.311104
	0.753787			0.149221			0.180899
	0.706878			0.669522			0.134083
	0.739322			-0.183117			0.268791
	-0.972781			0.018214			-0.208768
	-0.00154236			0.432972			-0.346388
	2.15913			-4.08242			-0.275608
	-2.17357			1.60049			-0.0890347
	-0.643559			-0.0194824			0.0490858
	-3.0359			0.0640896			-0.121645
	1.01416			0.485484			-0.288761
	2.96877			0.529187			0.488217
	-1.00079			0.899281			-0.423306
	0.0104265			0.0318354			-0.234748
	-0.0383353			0.988034			0.125314
	-1.98524			0.386083			-1.04606
	0.472087			-0.538211			0.17545
	0.739091			0.970212			0.532192
	0.010932			1.42444			0.310751
	0.923049			0.861347			0.608023
	-0.283363			-0.866759			-0.273858
	0.0907529			2.43537			-0.347583
	0.0609823			0.76653			-0.311383
	-0.552392			0.13748			1.31783
	0.674026			0.854989			-0.434077
	-2.25674			0.793866			-0.0886271
	-0.142911			0.241011			-0.545323
	-0.00632689			-1.36895			-0.240916
	-1.23283			0.571349			0.220174
	0.111691			0.321227			-0.0564097
	1.33388			1.07021			-0.999274
	0.835208			1.63865			0.762887
	0.122604			1.60064			0.136551
	-0.237129			0.241824			0.168031
	1.82381			0.250334			0.21
	-0.373571			-0.286696			0.417372
	0.13299			-0.075854			0.288048
	0.139273			1.07382			-0.35501
	0.322655			1.78142			0.898664
	-0.396951			-2.1592			1.00527
	-0.00394278			0.771388			0.49115
	-0.213581			-2.77482			0.00927152
	0.378609			-1.3117			0.610213
	0.729349			0.014888			0.692488
	1.48922			0.00671172			0.0972006
	-1.15913			0.908739			0.0863183
	0.185627			0.162693			-0.159343
	0.00970482			3.3322			1.57775
	0.0594266			0.0422379			-0.189718
	0.000339589			0.888369			0.0536782
	0.256973			0.70512			0.290068
	0.00777557			0.114957			0.035589
	0.0630845			-1.3911			1.36041
	-0.198403			0.422918			0.292897
	0.179698			0.445422			-0.941545
	0.242058			-0.306757			0.385583
	0.0793676			0.113173			-0.298826
	0.501141			0.327836			0.180786
	1.8674			0.993342			-0.408395
	-0.0299041			0.727868			0.893968
	0.22847			0.787191			-0.161316
	0.151832			2.33431			0.112571
	-3.81284			0.514304			-0.877107
	0.639415			0.236113			0.506241
	-0.282274			0.94255			0.460061
	2.22394			0.236717			-0.314917
	0.149221			0.171376			-0.131087
	0.669522			1.03462			0.180588
	0.0113122			0.196449			-0.00623901
	-0.00096408			0.243601			-1.25479
	-0.0129779			0.250029			-0.0299678
	-0.183117			0.106692			0.327766
	0.00653461			-0.597859			-0.312889
	0.018214			0.880065			0.213505
	0.432972			1.72865			-0.0814351
	-4.08242			0.141076			0.201963
	0.296614			1.82181			-0.041788
	1.60049			-0.325738			-0.147809
	0.095697			1.79672			0.597898
	-0.0194824			-0.0506412			-0.683826
	0.0640896			2.48011			0.500322
	0.485484			0.661494			-0.164836
	0.529187			0.571958			-0.00389245
	0.899281			1.17447			0.0780454
	0.0318354			0.220442			-0.965145
	0.988034			-0.380895			-0.0348758
	0.168373			1.70063			-0.204356
	0.386083			1.04922			-0.179297
	-0.538211			0.223233			-0.143825
	0.970212			0.462269			-0.110392
	1.42444			1.16183			0.00393447
	0.861347			0.343241			-0.217643
	0.697072			0.152406			-0.0708194
	-0.866759			1.2277			-0.112854
	2.43537			0.114457			-0.446237
	-0.358337			1.38486			1.15389
	0.76653			0.967965			-0.324693
	-0.161001			0.445564			-0.179621
	-0.148438			0.401841			0.630358
	0.13748			-0.0315831			0.454179
	0.33475			0.43285			1.14506
	0.854989			0.120544			0.430945
	0.767375			0.0985438			-0.268665
	0.793866			-0.696319			0.190082
	0.241011			1.33743			0.487435
	0.311002			0.00936627			-0.657343
	-0.336634			1.08697			-0.0463984
	-1.36895			0.778238			0.530363
	0.103693			-0.550083			0.571968
	0.571349			0.359817			0.648901
	0.321227			0.932121			1.09652
	1.07021			0.834614			0.246372
	1.63865			0.0277235			0.807071
	1.60064			-0.530553			0.0923334
	0.241824			1.18424			0.270124
	1.08348			0.414705			-0.519779
	1.19878			1.08366			-0.165868
	-0.0967715			-0.583141			-0.0657375
	-0.337773			0.7944			0.0824853
	0.250334			-3.40661			0.322418
	-0.0919019			-0.135772			0.0878886
	-0.286696			1.08733			-0.520439
	-0.075854			-2.53324			-0.232821
	1.07382			0.307361			-0.819331
	1.78142			1.31583			0.4901
	0.138954			1.1238			0.647672
	-2.1592			0.148503			0.420053
	0.562337			0.0286723			0.0675477
	-0.219337			1.02471			0.346078
	0.414649			-0.264551			-0.330643
	0.771388			1.01177			0.0194347
	-2.77482			0.808906			-0.290884
	-1.3117			0.7187			0.694178
	0.014888			-0.794698			-1.32714
	0.00671172			0.900433			-0.238098
	0.908739			0.94412			0.23876
	0.102348			0.677			-0.330454
	0.162693			0.0414921			-0.715571
	0.35081			0.234004			0.43078
	3.3322			-1.89593			1.11952
	0.0422379			0.431359			-0.730534
	0.888369			0.808042			0.21692
	0.70512			0.23957			-0.0352722
	0.114957			-0.190041			-0.0755779
	0.29405			-0.913097			0.554692
	0.270641			0.513275			0.146281
	0.26847			0.710427			0.14547
	0.54278			0.589909			-0.238143
	-1.3911			-0.47895			-0.607348
	-0.413717			0.424079			0.0380887
	0.422918			0.080471			-0.948206
	-0.111138			-0.392433			0.299788
	0.445422			-0.807013			-0.165795
	-0.306757			-2.1106			0.612012
	0.474429			-1.9579			0.191336
	0.0909443			0.3785			0.577262
	0.244335			0.173656			-0.363084
	0.113173			-0.120964			-0.00709157
	0.107295			-0.144052			-0.330774
	0.463396			0.130089			-0.284807
	0.354259			0.0780011			0.0480435
	0.244922			0.503349			-0.119892
	0.327836			-1.21509			-0.345941
	0.993342			-0.525837			-0.800302
	0.0692368			-0.0659505			-0.566417
	0.727868			0.52823			-0.366366
	0.787191			-1.40812			0.45445
	0.667544			1.11839			0.130233
	-0.0597023			-0.0519853			-0.172659
	0.253215			-0.062281			0.867469
	2.33431			1.61608			1.00772
	1.1471			-0.835581			0.916593
	0.725577			-0.545089			0.0591428
	0.0111512			-1.77171			-0.469282
	-0.523979			-1.6435			0.125333
	0.376758			-0.419946			1.22086
	0.514304			0.370284			0.349552
	0.236113			0.101274			0.279811
	0.94255			0.763604			-0.190588
	0.236717			-3.0519			-0.0742149
	0.171376			-0.290282			-0.483178
	1.03462			0.427772			-1.40079
	0.196449			2.20392			-0.192419
	0.243601			-1.37214			-0.315416
	0.250029			0.18993			0.498198
	0.106692			-2.11936			-0.701248
	-0.597859			-1.30116			0.422457
	0.880065			-1.90323			-0.311664
	0.406513			-0.0423152			-0.790537
	-0.00250595			-1.64182			0.213611
	0.234107			0.506609			-0.214513
	1.72865			-0.459765			-0.127713
	0.141076			-0.878909			-0.289197
	1.82181			1.16862			0.564579
	0.200469			-2.42922			0.342657
	-0.325738			-0.0538865			0.00525457
	1.79672			-0.267445			-0.548982
	0.400384			1.40134			1.05001
	0.382375			-0.822602			-0.0366317
	-0.0506412			-1.89052			0.0544805
	2.48011			-0.456333			0.152233
	0.162878			1.96147			0.300916
	0.0500625			2.48421			-0.798538
	0.661494			-1.20759			0.975008
	-0.097074			0.0308051			0.320785
	0.571958			0.0699448			-0.0633835
	1.17447			-2.10653			-0.204669
	0.220442			0.0468759			-0.0725792
	0.860642			0.140041			-0.646836
	0.166985			1.90382			0.180822
	0.391809			-0.146078			-0.267299
	-0.380895			0.188231			0.0570245
	1.70063			0.248566			0.953748
	-0.765737			-0.00511806			0.0718598
	0.987374			2.14072			-0.534941
	1.04922			1.90207			-0.522443
	0.223233			0.0241729			-0.364042
	0.462269			-0.0693873			0.0917218
	0.529836			1.28259			0.303616
	1.16183			-0.600965			0.0616076
	-0.074537			-3.05853			0.347895
	-0.465997			0.64048			0.0363104
	0.460638			0.948498			0.27361
	0.343241			0.886368			0.164752
	-0.0865123			-1.30105			0.639021
	0.152406			0.646668			-0.00364037
	-0.0590925			0.279922			1.78835
	0.896819			1.56917			0.0673958
	0.00636077			1.15445			0.261723
	-0.034249			0.398205			-0.0255257
	1.2277			1.12317			0.987902
	-0.131175			-0.298203			-0.544675
	0.114457			-2.76865			-0.120622
	-0.00637039			-0.114574			-0.261544
	1.38486			1.37181			0.501175
	0.967965			-1.02308			-0.523537
	0.445564			-0.445174			0.613045
	0.401841			1.49394			0.858587
	-0.0315831			-0.136853			1.11746
	0.70905			0.0184484			-0.423722
	0.43285			-1.41439			0.255539
	0.172159			1.08066			0.154651
	0.120544			0.394322			0.311771
	0.0985438			2.24201			-0.577043
	-0.0964888			-0.346254			0.832124
	0.720401			1.71621			-0.0851813
	-0.696319			0.938398			0.154681
	0.359999			-1.41124			-0.292447
	1.33743			-0.558195			-0.193112
	0.00936627			-0.616927			0.332843
	-0.152689			0.60852			0.136011
	1.08697			-0.0133592			0.040922
	0.360387			-2.51716			0.567167
	-0.113488			0.832354			0.385789
	0.778238			0.310019			-0.287794
	-0.550083			0.736506			0.153246
	0.359817			0.0944377			0.505797
	0.932121			0.234017			0.261845
	1.01827			-0.101097			0.322325
	0.735135			0.00595116			0.134356
	0.834614			0.833158			-0.352276
	0.0277235			0.763417			0.34601
	-0.530553			-0.267486			0.933592
	1.18424			-2.29548			-0.00831108
	0.414705			1.17038			0.665761
	0.199874			-1.0366			0.398152
	1.08366			2.00574			-0.212382
	-0.583141			1.41701			0.430918
	0.7944			0.194698			-0.26836
	-3.40661			0.31983			1.29281
	-0.135772			1.84476			0.0985384
	1.08733			1.03407			0.400319
	-2.53324			3.64825			-0.194438
	0.307361			-0.413644			0.604671
	1.31583			-3.20625			0.495163
	1.1238			1.00525			0.513239
	0.148503			0.440928			-0.16553
	0.0286723			0.759507			0.95813
	0.694711			0.186992			0.207498
	1.02471			1.21727			-0.0767348
	-0.264551			-0.375277			0.0180016
	1.01177			1.98158			0.653193
	0.808906			0.821912			0.29692
	0.7187			-0.495499			0.284618
	-0.794698			0.947675			0.298853
	0.900433			0.229564			0.589229
	0.94412			0.692884			-0.417971
	0.887722			0.228762			-0.029214
	0.677			0.767955			0.301809
	0.0414921			0.665525			0.874686
	0.234004			0.339329			0.130234
	0.80846			-0.19721
	-1.89593			1.37709
	0.431359			1.00114
	0.808042			0.261946
	0.23957			0.366273
	0.545785			-0.266041
	-0.190041			-1.19874
	-0.913097			0.116071
	0.863022			-0.135518
	0.513275			0.894927
	0.710427			-1.72715
	0.589909			-1.38248
	-0.47895			0.729004
	0.424079			0.861319
	0.080471			1.60839
	-0.392433			0.14669
	-0.807013			0.743432
	-2.1106			1.39505
	-1.9579			0.593738
	0.3785			1.92071
	0.924636			-1.41345
	0.173656			-1.49943
	-0.120964			0.106279
	-0.144052			-2.13165
	0.130089			1.01295
	0.0780011			0.426115
	0.503349			0.743723
	-1.21509			0.887665
	-0.525837			-0.951961
	-0.0659505			-0.16456
	0.52823			0.564015
	-1.40812			-0.408445
	1.11839			0.599745
	-0.0519853			2.03424
	-0.062281			0.136471
	1.61608			0.343963
	-0.835581			-1.30466
	-0.545089			1.17198
	-1.77171			0.0241873
	-1.6435			-0.819125
	-0.419946			1.22031
	0.128009			0.306633
	0.370284			-0.102277
	0.101274			-0.221064
	0.763604			0.98067
	-3.0519			-0.331245
	-0.290282			0.365819
	0.110029			1.12363
	0.399666			-0.191634
	0.427772			0.304661
	0.191545			-0.390371
	0.112759			-0.0471517
	2.20392			-1.45718
	-1.37214			-0.235797
	0.18993			0.316531
	-2.11936			0.135139
	-1.30116			-2.86083
	-1.90323			1.13634
	-0.0423152			1.05016
	-1.64182			0.0120768
	0.649095			-2.57324
	0.506609			1.52779
	-0.459765			-1.22125
	-0.878909			1.49679
	1.16862			0.89303
	-0.215889			1.08237
	-2.42922			-0.198116
	-0.0538865			1.06074
	0.353996			1.58271
	-0.267445			-0.23665
	0.0472264			-3.56475
	0.232368			-0.806977
	0.184882			0.246866
	1.40134			1.07611
	-0.822602			0.0879095
	-1.89052			-0.452849
	0.800378			0.351468
	-0.456333			1.95266
	1.96147			0.289113
	-0.0880708			0.140428
	0.319534			0.938257
	2.48421			0.445143
	-1.20759			0.332543
	0.0308051			-0.0617435
	0.0699448			2.12621
	0.128497			1.65745
	-2.10653			-0.747602
	0.0468759			0.269622
	0.140041			0.59819
	1.90382			0.910264
	-0.146078			0.680246
	-0.0133248			-2.63338
	0.395325			-1.11744
	0.188231			0.398308
	-0.220009			-2.24173
	0.248566			2.05255
	0.0321976			1.75761
	0.128655			2.41575
	-0.00511806			2.75954
	0.11514			0.0767602
	2.14072			0.442821
	0.605289			0.320801
	1.90207			0.825887
	-0.240593			0.375057
	0.0241729			1.99718
	-0.0693873			0.0644551
	1.28259			0.166159
	1.09922			0.0193196
	-0.600965			-2.14531
	-3.05853			-0.290497
	0.64048			0.441719
	0.00593378			0.822253
	0.948498			-1.40925
	0.886368			0.30947
	-1.30105			0.881467
	0.646668			-0.160373
	0.279922			0.72144
	0.0128317			-0.206122
	0.249596			0.364582
	1.56917			1.50758
	1.15445			0.489693
	0.363886			0.11853
	0.398205			0.512269
	1.12317			-2.05287
	-0.197633			0.627842
	-0.298203			0.874332
	0.277695			0.111782
	0.24759			1.00049
	-2.76865			-0.112857
	-0.114574			0.699542
	-0.0718037			0.228239
	1.37181			1.63397
	-1.02308			1.23568
	0.71431			0.159511
	-0.195712			0.990774
	-0.445174			0.088574
	1.49394			1.36587
	-0.136853			-0.180551
	0.0184484			-0.564695
	-1.41439			1.37225
	1.08066			2.68242
	0.941959			-3.06709
	0.394322			0.18685
	2.24201			2.58171
	-0.10119			1.31966
	-0.346254			0.629982
	-0.386855			-0.962319
	-0.0745605			0.785518
	0.633692			-1.21678
	-0.38439			0.853929
	1.71621			0.817966
	0.524859			1.34756
	0.567521			1.01961
	0.938398			0.240978
	-0.196755			-0.0908976
	0.279788			0.918143
	0.705908			0.370531
	-1.41124			0.531729
	-0.558195			-0.196481
	0.126822			0.00763082
	-0.616927			0.897605
	0.415076			0.630789
	0.60852			0.540584
	-0.0133592			-0.06887
	0.483667			-0.808112
	-2.51716			0.121982
	-0.224347			0.659137
	-0.109739			1.57584
	0.832354			0.724489
	0.950534			1.24146
	0.310019			-1.09639
	0.736506			-1.29645
	0.0944377			-2.7202
	0.174021			0.449346
	0.420193			0.035762
	0.234017			1.06653
	-0.101097			0.670207
	0.00595116			0.325284
	-0.417131			-1.57419
	-0.364326			2.29381
	-1.03454			1.09401
	-0.0388712			2.0663
	0.833158			0.46262
	0.256492			-0.206079
	0.116538			0.960374
	-0.316931			0.224918
	-1.0354			1.64821
	0.763417			0.104512
	-0.267486			1.43556
	0.458725			2.2728
	0.0629312			-0.473079
	-2.29548			-1.26808
	0.219241			2.18115
	0.0630628			-1.51039
	0.239218			0.826917
	0.195088			1.84353
	-0.0187646			0.841105
	0.765153			1.64155
	1.17038			-1.10314
	0.475015			-0.416164
	0.779452			0.0566671
	0.173383			-0.797806
	-1.0366			0.296536
	2.00574			-1.85438
	1.41701			-1.94446
	0.194698			-0.0154234
	0.755527			0.344779
	0.31983			-0.175317
	1.84476			1.03726
	0.141162			-1.37767
	-0.00391876			2.58791
	-0.27955			0.112478
	1.03407			0.239159
	0.721798			-0.997782
	3.64825			0.735345
	-0.413644			-0.144691
	0.243078			-0.284373
	-3.20625			-2.65686
	1.00525			0.144183
	0.635848			1.65292
	0.440928			0.0283729
	-0.282633			1.21416
	0.759507			-2.35556
	-0.100465			-1.75294
	0.663811			0.324275
	0.186992			1.26179
	0.119136			1.74306
	-0.04285			0.192618
	1.21727			0.459305
	0.439192			-1.92834
	-0.375277			-0.23517
	0.143646			0.0574367
	1.98158			-2.68475
	0.821912			0.162283
	-0.495499			0.799009
	0.947675			0.383046
	0.229564			1.8338
	0.279612			-0.51328
	0.692884			-1.06882
	0.0220402			0.692658
	0.30077			0.0542113
	0.58748			-2.01323
	0.228762			-2.18006
	0.767955			1.9951
	0.665525			1.30989
	0.339329			-2.66713
	-0.0841686			-0.950202
	-0.19721			1.62003
	1.37709			0.0401127
	0.622956			1.51557
	1.00114			-0.991895
	0.595029			-0.0752147
	0.411361			1.29554
	0.0121353			-1.05671
	0.261946			-1.76926
	0.366273			0.177763
	-0.266041			1.89957
	0.341521			0.309843
	0.0572622			-0.966706
	0.71152			-0.136548
	-1.19874			0.221746
	0.116071			0.218417
	-0.135518			-1.39125
	0.354274			0.658993
	-0.0284067			-0.923574
	0.894927			0.142152
	-1.72715			-1.80598
	-1.38248			0.479095
	1.13018			-2.62189
	0.729004			-0.298488
	0.861319			-0.41634
	1.17814			-1.62327
	1.60839			-0.091716
	0.312389			-0.209121
	0.14669			-2.50371
	0.743432			-1.94744
	0.718144			1.4135
	1.39505			-0.256449
	0.593738			2.35452
	1.92071			1.14441
	-1.41345			-0.377694
	0.0848411			0.0619886
	0.167313			-1.70024
	-1.49943			1.85823
	0.946531			0.206608
	0.106279			0.231235
	-2.13165			-0.061007
	0.346552			-1.67391
	1.01295			0.265141
	0.426115			0.232952
	-0.0250687			0.113933
	0.743723			-0.266638
	0.887665			0.12651
	-0.951961			0.324519
	-0.16456			1.35341
	0.564015			-0.165942
	-0.408445			-1.23173
	0.599745			-0.787599
	2.03424			-2.89403
	0.260457			1.02539
	0.136471			-0.51165
	0.343963			0.402422
	-1.30466			0.825793
	-0.0393285			0.69328
	1.17198			-1.20989
	-0.432308			0.891097
	0.0241873			0.117505
	-0.819125			-2.51361
	1.22031			-2.66225
	0.306633			0.393918
	-0.102277			0.364555
	-0.221064			0.815334
	0.650549			-0.117146
	-0.126741			-2.05015
	0.98067			-0.565263
	0.222137			-0.718351
	-0.331245			2.54842
	0.365819			0.700877
	1.12363			0.31544
	-0.191634			0.439015
	-0.00412885			-0.377169
	0.304661			0.481268
	-0.390371			1.03865
	-0.0471517			-1.59214
	-1.45718			-0.175293
	-0.235797			-0.0137197
	0.316531			-1.57644
	0.225346			-0.63993
	0.135139			0.491946
	-2.86083			-0.0473824
	1.13634			2.00982
	-0.0315148			0.192076
	-1.75598			-0.606931
	1.05016			1.00181
	0.0120768			-0.861661
	-2.57324			0.570689
	1.52779			-1.3571
	-1.22125			-1.12946
	0.0667405			0.66851
	1.49679			0.0754925
	0.89303			1.25805
	0.0704733			-0.00924079
	0.317502			-0.0389517
	-1.30838			0.429951
	1.08237			0.0924775
	0.459319			1.40233
	-0.198116			1.4202
	0.286597			0.933167
	0.287933			0.93649
	1.06074			0.691753
	1.58271			0.771358
	-0.23665			0.798601
	-3.56475			0.128367
	-0.806977			-1.71755
	0.246866			0.0901442
	1.07611			1.51418
	0.0879095			-1.32192
	-0.452849			1.24415
	0.351468			-0.291747
	0.316824			0.819061
	1.95266			0.375575
	0.289113			-0.332035
	0.350882			0.698293
	-0.100537			-0.279538
	0.140428			2.20506
	0.938257			0.901682
	0.00631041			0.176874
	0.445143			0.176147
	0.332543			1.15765
	-0.0525278			0.566557
	0.721999			0.0776137
	-0.0617435			-1.04759
	2.12621			1.15994
	-0.266778			-0.696647
	1.65745			-0.426397
	-0.747602			-1.28465
	-0.117996			-0.565535
	0.269622			0.525778
	0.59819			-0.77007
	0.0307905			0.707495
	0.910264			0.324029
	0.680246			-0.334024
	-2.63338			-0.231918
	-1.11744			-0.0818649
	0.831953			0.21352
	-0.0878519			0.339537
	0.0974118			0.731458
	0.398308			-1.47909
	0.105057			-0.297688
	-2.24173			0.112695
	-0.0476071			0.966683
	2.05255			0.182953
	1.75761			-0.0133618
	0.375379			0.799451
	-0.267064			0.585756
	2.41575			-0.215839
	2.75954			-0.27448
	-0.0740787			-0.336077
	0.0767602			0.15773
	0.124393			-0.529191
	0.442821			-0.508249
	0.320801			0.183179
	0.825887			-1.78184
	0.375057			-0.0505069
	-0.00378849			-0.58304
	-0.145515			-1.94186
	1.99718			-1.5734
	0.0644551			0.587535
	0.178924			0.174033
	0.438107			0.211866
	0.166159			-2.19077
	-0.0253325			0.659227
	0.0193196			0.263368
	-2.14531			0.105615
	-0.226602			0.0131763
	-0.290497			-2.73104
	0.441719			0.484925
	0.474599			0.279318
	0.0290711			-0.134761
	0.22038			-0.241047
	0.822253			1.69704
	-0.044391			-0.0661871
	0.0840968			1.02711
	-1.40925			-2.28853
	-0.0901353			2.08368
	0.30947			2.43452
	0.183783			-0.377402
	0.0554495			1.38211
	-0.121759			-0.948948
	0.433543			-0.146641
	0.881467			2.51256
	-0.413826			0.0787355
	-0.160373			-1.62611
	-0.0348485			-1.9523
	0.72144			-1.29678
	-0.206122			0.235218
	0.364582			-0.84942
	-0.289003			-0.0483964
	0.125158			1.30436
	0.00288119			1.52374
	0.0688252			-2.16194
	0.45704			1.28158
	1.50758			-1.96089
	0.0790352			0.325012
	0.489693			1.48364
	0.11853			1.26237
	0.512269			0.675494
	0.131827			-1.13953
	0.61119			-0.102947
	-2.05287			0.148564
	0.627842			1.06269
	0.874332			-2.27613
	0.395003			-0.337188
	-0.208171			0.883853
	-1.42091			0.467512
	0.111782			0.259112
	-0.342895			0.618877
	0.302599			0.236661
	0.0595332			-0.113053
	1.00049			-0.549926
	0.747608			0.2464
	0.180528			-0.1528
	-0.112857			0.346117
	0.0896814			0.626979
	0.387268			-0.560019
	0.22895			-0.53044
	0.699542			-0.425361
	0.0693662			0.892214
	-0.028727			-1.2803
	0.228239			0.867917
	0.929313			1.54148
	0.623191			0.832672
	0.478591			-0.413517
	-0.158725			-0.999898
	1.63397			0.229597
	-0.0275303			-1.50997
	1.23568			1.5777
	0.118124			-1.31704
	0.159511			-1.26381
	0.990774			1.10648
	0.088574			0.515673
	-0.0122468			-0.64576
	1.36587			-1.21765
	-0.0323805			-2.26347
	-0.180551			-1.93349
	-0.564695			0.667115
	0.339851			0.372789
	0.797988			-1.19582
	0.134466			-1.68174
	0.664316			-0.0307053
	1.37225			2.17039
	2.68242			-2.85403
	-3.06709			-1.55788
	-0.437835			-0.874371
	0.265299			-1.51635
	0.557596			1.09182
	0.326717			-3.81843
	0.18685			0.106522
	0.5402			-0.145196
	2.58171			0.535988
	-0.391767			-0.431065
	0.143165			0.602601
	-0.0967231			-2.18947
	1.31966			-0.0602334
	0.629982			0.233628
	-0.962319			-0.807607
	0.785518			0.0239283
	0.334759			-1.37523
	-1.21678			-0.937549
	0.0970471			-0.385799
	0.976323			0.29299
	0.853929			-0.667247
	0.817966			-0.625989
	0.390072			-0.0264286
	1.01241			0.0057929
	1.34756			-0.776239
	1.01961			-0.792171
	0.240978			1.3657
	-0.0908976			1.36667
	0.496226			-0.533983
	0.918143			1.12213
	-0.972412			0.926499
	0.370531			0.295371
	-0.837023			0.0540325
	0.531729			0.879618
	-0.0221918			-0.457257
	-0.116347			-0.121538
	-0.196481			1.0486
	0.00763082			0.624377
	0.897605			0.208438
	0.630789			0.0759609
	0.625054			2.00672
	0.19009			0.116647
	0.540584			0.0852302
	-0.06887			-0.139942
	-0.00504574			0.881039
	-0.808112			0.552525
	-0.276803			0.792296
	0.121982			0.143548
	0.659137			-0.764686
	1.57584			-0.0332697
	0.724489			-1.35305
	1.24146			-1.16798
	-1.09639			-0.38415
	-1.29645			-0.74077
	-2.7202			-0.695134
	0.209104			-0.830415
	0.449346			1.68039
	0.035762			1.69129
	1.06653			0.14151
	-0.0327706			-0.202791
	0.743336			0.678055
	0.670207			-0.053548
	0.134286			-0.204904
	0.0265211			-0.299681
	0.325284			0.075353
	-1.57419			-0.726753
	0.653606			1.34772
	2.29381			-1.61253
	0.800481			2.71073
	1.09401			1.39663
	2.0663			1.03509
	0.619886			1.05435
	0.46262			-0.114904
	-0.206079			0.144384
	0.960374			0.376035
	0.319167			-1.5102
	0.224918			0.254874
	1.64821			0.469515
	0.104512			-1.63164
	1.43556			0.219184
	0.246605			-1.83177
	2.2728			-1.40047
	-0.473079			-2.16853
	-1.26808			1.66564
	-0.168803			-2.28611
	2.18115			0.936873
	-1.51039			-1.3658
	0.826917			-0.0276858
	0.513666			0.995349
	1.84353			0.760952
	1.24261			0.511739
	0.341866			0.112435
	0.51323			-0.428084
	0.841105			0.46544
	1.64155			1.21168
	-1.10314			0.540732
	-0.416164			0.883712
	0.0566671			1.90712
	-0.797806			0.112608
	0.614829			-0.676439
	0.296536			-1.33358
	-1.85438			-0.318909
	-0.00566037			0.10804
	-1.94446			0.595723
	-0.0154234			1.56803
	0.344779			0.683107
	-0.175317			2.15537
	0.0370745			0.00441741
	-0.270727			-0.182316
	1.03726			0.415355
	0.117959			0.0906807
	0.0281599			1.57557
	0.564237			0.6395
	-1.37767			2.63788
	2.58791			-0.586981
	0.399409			-0.402258
	-0.0650882			1.6907
	0.112478			0.930206
	0.239159			1.69018
	-0.499181			-0.384303
	-0.997782			1.17778
	0.735345			2.37615
	-0.144691			0.388418
	-0.284373			0.0712763
	-2.65686			-0.58043
	0.144183			-0.0837302
	1.65292			-0.291191
	0.0283729			-0.346542
	0.716265			0.769921
	0.10373			-0.544039
	1.21416			-0.614689
	0.780431			0.164819
	-0.712434			-0.619975
	-2.35556			0.443536
	-1.75294			-1.09787
	0.324275			-0.257568
	1.26179			-0.084028
	0.0686798			0.570808
	-0.229943			0.271157
	1.74306			0.477629
	-0.098867			1.1107
	0.175976			-0.336133
	0.329878			0.297374
	0.192618			-0.253615
	1.41876			1.01294
	0.459305			-0.403941
	-1.92834			0.341165
	-0.23517			0.126719
	0.0574367			0.052548
	-2.68475			0.109545
	0.162283			0.731651
	-0.0431925			-1.3587
	0.00504566			-0.502121
	0.799009			-1.59675
	0.383046			-0.532246
	1.8338			-0.493419
	0.133012			0.68424
	-0.51328			0.256063
	-0.148942			0.463652
	-1.06882			0.747214
	-0.0988838			0.836033
	0.692658			0.618295
	0.0542113			1.98657
	-2.01323			-0.156302
	-2.18006			-1.39907
	1.9951			2.51641
	-0.305689			0.917628
	-0.385621			0.701022
	1.30989			2.12091
	-2.66713			0.58292
	-0.950202			-1.37566
	1.62003			-1.86193
	0.0401127			-0.207295
	0.134801			-1.12642
	1.51557			-1.27277
	0.156556			0.90061
	-0.991895			-0.0038206
	-0.370553			-0.987892
	-0.0752147			0.262241
	1.29554			-0.139342
	-1.05671			-0.110439
	-1.76926			0.541354
	0.177763			1.34719
	1.89957			-1.34217
	0.309843			-0.24574
	-0.966706			1.09387
	-0.136548			1.18011
	0.221746			-0.42216
	0.218417			-0.4492
	-1.39125			-0.358447
	0.658993			-0.568909
	-0.0539436			-1.20281
	0.708854			1.87749
	-0.0201733			2.02123
	-0.0142628			0.817596
	-0.923574			0.830109
	0.142152			2.04269
	-1.80598			0.579851
	-0.437269			0.482233
	0.479095			0.948691
	-2.62189			0.385854
	-0.55711			0.0503312
	-0.298488			0.202226
	0.310752			0.0222044
	0.0675895			0.0506325
	0.0380691			2.02197
	0.0541558			-0.51646
	-0.238194			1.78735
	-0.41634			0.169436
	-1.62327			0.0444555
	0.204624			0.44595
	-0.091716			0.789856
	0.202526			-0.591666
	0.0654499			0.469415
	0.485766			1.60274
	-0.0795682			-0.242028
	-0.209121			-1.43333
	1.35241			1.84848
	-2.50371			0.329752
	-0.0100283			-0.458113
	-1.94744			-1.70862
	0.49921			0.047972
	0.0156473			-1.01387
	1.4135			0.0673663
	-0.256449			0.21721
	2.35452			-1.10425
	1.14441			0.0376224
	-0.15212			0.193871
	-0.377694			-0.301407
	0.812738			0.129888
	-0.162013			-0.395526
	0.0411633			-0.182314
	0.107924			-0.235799
	0.137256			0.676665
	0.0619886			0.00994982
	-0.832765			-0.0336353
	-1.70024			-0.842639
	1.85823			-1.19196
	0.206608			-1.45417
	0.843939			1.62258
	0.231235			0.40457
	-0.061007			0.720998
	-0.09514			-0.805754
	-1.67391			0.83705
	0.216705			0.124052
	0.265141			1.16539
	0.232952			1.34997
	-0.246376			1.80645
	-0.053734			-0.683147
	0.0806938			-0.565611
	0.113933			-0.63807
	0.215202			1.95111
	-0.266638			-2.81551
	0.12651			-0.450185
	1.02781			-0.159374
	0.324519			0.0939657
	1.35341			-0.410654
	-0.165942			-1.49737
	-1.23173			-0.203044
	0.181533			1.70807
	-0.535702			-0.735003
	-0.787599			-0.0199782
	-0.150845			1.8819
	-0.413679			0.512931
	-2.89403			1.25834
	0.044448			0.874839
	1.02539			0.352399
	-0.51165			-2.67447
	-0.10742			2.12063
	-0.365559			0.61286
	0.402422			1.39209
	0.825793			1.26336
	0.69328			0.589552
	-0.584201			1.01705
	0.339306			0.765694
	-1.20989			0.495465
	0.891097			-1.15979
	0.117505			0.402574
	-2.51361			-0.835402
	0.807504			0.946284
	-2.66225			-0.362512
	0.393918			0.635652
	0.364555			0.868243
	0.815334			0.164209
	-0.117146			1.35721
	-2.05015			1.3789
	-0.81343			1.64914
	-0.565263			0.491334
	-0.718351			-0.506279
	0.2525			-1.32595
	2.54842			-0.689627
	0.700877			1.4434
	0.31544			0.197007
	0.439015			0.297757
	-0.395393			-0.213208
	-0.377169			0.744202
	-0.0285683			0.666963
	-0.217114			-0.723399
	-0.00499392			1.19605
	0.481268			-0.57769
	0.12071			0.327054
	0.0854403			1.57136
	1.03865			1.11439
	0.373844			-0.533542
	-1.59214			0.370167
	0.0283989			2.41763
	-0.175293			0.622878
	-0.0137197			0.335432
	-0.7522			0.668459
	-1.57644			0.617409
	-0.63993			-0.629435
	0.491946			1.16494
	-0.434556			-0.592573
	-0.0473824			0.228871
	2.00982			-0.243161
	0.192076			0.926462
	-0.0638403			1.13088
	-0.606931			-0.00528502
	0.415638			1.55324
	1.00181			-1.96748
	-0.861661			0.216088
	0.269686			-2.6798
	0.570689			0.369846
	-0.078743			1.4758
	-1.3571			-0.212912
	-1.12946			-2.13991
	0.128812			-0.566311
	0.66851			-0.903509
	-0.0158637			-0.479191
	0.0754925			1.71707
	0.594272			0.128851
	0.26895			1.1188
	1.25805			4.24896
	-0.00924079			-0.42109
	-0.0389517			0.124818
	0.671177			1.08216
	-0.0808554			0.0686213
	0.3019			0.322721
	0.909934			-2.5054
	0.26741			-0.189528
	0.608007			-0.74805
	0.429951			0.0731997
	0.338135			0.493758
	0.0924775			1.32714
	0.188411			1.51316
	1.40233			2.15572
	0.224734			2.86016
	1.0734			-0.683413
	1.4202			-0.0859444
	0.933167			0.596487
	0.666537			0.45805
	-0.227936			-0.239997
	0.93649			-0.549662
	0.691753			-1.34727
	-0.949911			2.4612
	0.771358			1.5452
	0.798601			0.512525
	0.128367			0.253542
	0.230666			-0.837046
	-0.177537			-0.240337
	-1.71755			1.01126
	0.0901442			-0.593925
	1.51418			-1.18499
	-1.32192			-0.0258549
	1.24415			0.84425
	0.391757			0.4024
	-0.0503702			-0.0878028
	-0.636691			0.313729
	0.402098			1.25307
	0.435716			0.620298
	-0.291747			1.20845
	0.819061			0.0314177
	0.425528			1.19965
	0.0456885			0.421142
	0.93365			1.05916
	1.03998			1.81979
	0.852215			-0.00658479
	-0.463339			-0.524638
	0.375575			-0.952657
	-0.332035			1.03158
	0.698293			3.3634
	-0.279538			2.2428
	2.20506			0.280166
	0.901682			0.423781
	0.176874			0.864471
	-0.359481			-0.0525362
	0.176147			-0.974256
	-1.1253			-0.611963
	1.15765			0.948548
	0.566557			-0.851001
	-0.490911			-1.06703
	-0.0491743			0.0833255
	-0.42076			-1.26312
	0.0776137			1.22324
	-1.04759			-0.98123
	-0.599307			1.22111
	1.15994			1.08442
	0.234674			-0.845224
	0.265299			-0.331319
	-0.696647			0.774336
	-0.426397			-0.711328
	0.0362885			-1.05467
	-0.190367			-0.621694
	-1.28465			-0.515483
	0.13715			0.202251
	-0.565535			0.0737091
	-0.974362			0.523222
	0.525778			-0.544131
	-0.77007			-0.0477919
	0.707495			0.835969
	0.185971			-0.697418
	-0.127363			-0.176721
	0.324029			1.32251
	-0.334024			-2.36007
	0.351544			-2.37771
	0.664131			0.935404
	0.0737944			0.580509
	-0.132924			0.528027
	-0.136597			1.95155
	0.251675			1.57201
	-0.231918			0.730829
	0.347321			1.26091
	-0.0818649			1.47405
	0.21352			-1.58717
	0.339537			1.05148
	0.731458			0.622179
	-1.47909			1.20071
	-0.297688			0.141487
	0.0927836			0.597697
	0.112695			0.935559
	0.966683			0.967964
	0.182953			2.23805
	-0.0133618			1.93704
	0.799451			-0.554236
	0.585756			1.45479
	-0.215839			0.0863952
	-0.27448			1.73674
	-0.336077			-0.676754
	0.15773			1.27453
	-0.529191			0.515438
	-0.508249			0.983934
	0.183179			1.97125
	-1.78184			-1.1266
	-0.0505069			-0.269315
	-0.58304			-0.369529
	-1.94186			1.05887
	-1.5734			-0.549071
	0.587535			0.117766
	0.174033			1.12097
	0.211866			0.686186
	-2.19077			2.80082
	0.659227			0.680697
	0.263368			0.463574
	0.105615			0.704762
	0.439175			0.594389
	0.0131763			1.83046
	-2.73104			0.0203998
	-0.446709			3.2144
	0.484925			-1.03669
	0.14729			0.623126
	0.279318			1.43343
	-0.134761			2.54777
	1.13943			0.83431
	-0.810814			1.20617
	-0.241047			-0.720857
	1.69704			1.12351
	-0.0661871			-0.340961
	1.02711			0.465482
	-2.28853			-0.762047
	0.133407			-0.276728
	2.08368			1.70269
	-0.674155			1.85607
	-0.17187			1.5859
	2.43452			-0.787094
	-0.377402			-0.42571
	1.38211			-0.218138
	-0.948948			-0.628627
	-0.478005			0.525125
	-0.146641			0.743689
	2.51256			0.139757
[truncated: 1,720 more rows]

[truncated: 3 more sheets: Sup Fig. 9f, Sup Fig. 11a, Sup Fig. 11b]
